# Supplementary material for: Modeling the Significance of Sustainability Orientation on the Sustainability Performance of Micro-Enterprises in an Emerging Economy
Source: Front Psychol. 2022 May 19;13:881086. doi: 10.3389/fpsyg.2022.881086 (PMC9162120; doi:10.3389/fpsyg.2022.881086)
Supplement: Supplementary file 1 [file Data_Sheet_1.CSV]

Paper_ID	Participation1a	Participation1b	Year_Grouped	Participation1c	Participation1c_a	EDTP_Grouped	Participation1c_b	Training_Hour_Grouped	Participation1c_c	Meeting_Discussion_Grouped	Participation1d	E_Loan_Grouped	Participation1e	Fungibility	Participation1f	Participation1g	Participation1h_1	Demographic2a	Demographic2b	Marital_Recoded	Demographic2c	AGE_Grouped	Demographic2d	EDU_Grouped	Demographic2e	Demographic2f	Demographic2f_a	Demographic2f_b	Demographic2g	Demographic2h	Demographic2i	Business_Details3a	Business_Details3b	Firm_Established_Years	Business_Details3c	Business_Details3c_a	Business_Details3c_b	Business_Details3d	Business_Details3e	Business_Details3f	Business_Details3g	Business_Details3h	Pre_EAsset	Business_Details3j_a2	Business_Details3j_a3	Business_Details3j_a4	Post_EAsset	Business_Details3j_b2	Business_Details3j_b3
93	3	16	4	17	10	5	50	3	10	1	60000	4	100	0	1	0	0	1	1	1	35	2	15	4	2	7	1	6	1	1	5	3	9	2	2	2	0	10	2	20	1000	20	0	0	0	0	5000	5000	0
119	3	11	3	6	4	2	16	1	4	1	5000	1	100	0	1	0	0	1	1	1	53	4	3	2	1	6	2	4	1	0	0	1	11	3	3	3	0	49	2	50	400	50	6831	0	0	6831	16821	0	0
158	3	14	3	6	3	2	18	1	3	1	14000	2	100	0	1	1	300	1	1	1	45	3	2	2	2	7	2	5	2	0	0	8	14	3	1	1	0	48	3	17	500	17	6831	0	0	6831	16821	0	0
18	3	20	4	18	11	5	55	3	4	1	10000	1	100	0	5	1	300	1	1	1	53	4	1	2	5	8	1	7	2	0	0	5	10	2	4	4	0	32	3	10	2000	13	6831	0	0	6831	16821	0	0
155	3	14	3	5	2	1	27	2	0	1	26000	3	100	0	1	1	300	1	1	1	51	4	5	2	2	5	1	5	1	0	0	8	14	3	1	1	0	30	2	17	1000	17	6831	0	0	6831	16821	0	0
3	3	5	1	4	2	1	12	1	2	1	15000	2	100	0	1	1	5000	1	1	1	59	4	11	4	2	9	5	4	2	0	0	3	15	3	3	2	1	35	3	60	1000	60	2500	0	2500	0	3000	1000	2000
125	3	11	3	2	1	1	5	1	4	1	5000	1	100	0	1	0	0	1	1	1	54	4	4	2	0	5	2	3	1	0	0	1	5	1	4	3	1	10	2	35	700	35	6831	0	0	6831	16821	0	0
157	3	14	3	5	2	1	27	2	1	1	16000	2	100	0	1	1	300	1	1	1	73	5	2	2	1	7	3	4	2	0	0	8	14	3	1	1	0	36	3	8	700	12	6831	0	0	6831	16821	0	0
17	3	20	4	18	11	5	55	3	4	1	28000	3	100	0	2	1	300	1	1	1	60	4	0	1	5	5	1	4	2	0	0	2	17	4	3	3	0	70	2	10	1500	10	0	0	0	0	21000	0	17000
45	3	16	4	17	10	5	50	3	9	1	10000	1	100	0	1	1	300	1	1	1	42	3	10	3	1	5	1	4	1	1	4	8	10	2	1	1	0	49	2	40	800	40	6831	0	0	6831	16821	0	0
1	3	8.5	2	20.5	11	5	72	4	6	1	16000	2	100	0	1	0	0	1	1	1	60	4	15	4	4	11	5	6	1	0	0	8	8	2	2	0	2	32	2	100	7000	100	4000	4000	0	0	4000	4000	0
20	3	20	4	15	5	3	75	4	4	1	35000	4	100	0	5	1	10300	1	1	1	56	4	15	4	1	5	1	3	1	0	0	7	10	2	4	4	0	72	3	20	2500	20	0	0	0	0	10000	10000	0
120	3	11	3	11	10	5	6	1	0	1	51200	4	100	0	1	0	0	1	1	1	60	4	11	4	4	12	2	10	1	0	0	8	11	3	1	1	0	13	2	33	1000	33	6831	0	0	6831	16821	0	0
124	3	11	3	9	4	2	36	2	3	1	6000	1	100	0	1	1	10000	1	1	1	50	3	7	3	2	8	3	5	1	0	0	8	11	3	3	3	0	56	2	50	400	50	6831	0	0	6831	16821	0	0
153	3	14	3	6	2	1	27	2	2	1	16000	2	100	0	1	1	300	1	1	1	54	4	5	2	2	5	2	3	1	0	0	8	14	3	1	1	0	30	2	12	700	12	6831	0	0	6831	16821	0	0
115	3	18	4	10	4	2	42	3	6	1	25000	3	100	0	1	0	0	1	1	1	58	4	11	4	4	8	2	6	1	0	0	1	6	2	1	1	0	40	2	2	1000	2	6831	0	0	6831	16821	0	0
141	3	14	3	7	3	2	27	2	3	1	11000	2	100	0	1	1	300	1	1	1	54	4	2	2	1	5	3	2	1	0	0	8	14	3	2	2	0	36	2	30	800	30	6831	0	0	6831	16821	0	0
151	3	14	3	7	3	2	27	2	2	1	14000	2	100	0	1	1	300	1	1	1	60	4	5	2	1	7	4	3	2	0	0	8	14	3	3	0	3	42	3	4	800	13	6831	0	0	6831	16821	0	0
148	3	14	3	4	1	1	18	1	6	1	14000	2	100	0	1	1	300	1	1	1	56	4	5	2	0	9	3	6	1	0	0	8	14	3	1	1	0	35	2	27	800	27	6831	0	0	6831	16821	0	0
152	3	11	3	5	2	1	27	2	1	1	6000	1	100	0	1	1	300	1	1	1	54	4	0	1	2	9	3	6	1	0	0	8	11	3	1	1	0	30	2	27	800	27	6831	0	0	6831	16821	0	0
41	3	10	2	23	11	5	88	4	6	1	10000	1	100	0	1	0	0	1	1	1	51	4	5	2	3	8	2	6	2	1	2	1	17	4	2	2	0	70	2	15	3000	15	0	0	0	0	10000	10000	0
147	3	10	2	0	0	1	0	1	3	1	26000	3	100	0	1	1	300	1	1	1	71	5	5	2	1	6	4	2	1	0	0	8	10	2	2	2	0	56	2	17	500	17	6831	0	0	6831	16821	0	0
97	3	17	4	8	4	2	32	2	3	1	18000	2	100	0	2	0	0	1	1	1	38	2	15	4	5	8	1	7	2	1	6	3	14	3	4	4	0	14	3	3	1800	6	10000	0	0	10000	20000	0	0
38	3	15	3	20	10	5	80	4	4	1	25000	3	100	0	1	0	0	1	1	1	42	3	10	3	2	4	1	3	2	0	0	3	9	2	1	1	0	63	3	43	2500	69	6831	0	0	6831	16821	0	0
62	3	15	3	20	10	5	80	4	4	1	35000	4	100	0	1	0	0	1	1	1	42	3	10	3	2	4	1	3	2	1	6	3	9	2	4	4	0	63	3	3	1800	5	6831	0	0	6831	16821	0	0
84	3	14	3	2	1	1	4	1	6	1	16000	2	100	0	1	1	300	1	0	1	64	5	8	3	0	6	4	2	1	1	16	8	14	3	1	1	0	49	2	40	800	40	6831	0	0	6831	16821	0	0
112	3	17	4	6	4	2	16	1	4	1	11000	2	100	0	1	1	300	1	1	1	38	2	11	4	3	5	1	5	1	0	0	1	17	4	4	4	0	24	2	9	1600	9	6831	0	0	6831	16821	0	0
122	3	11	3	18	12	5	40	2	6	1	9000	1	100	0	1	0	0	1	1	1	60	4	4	2	0	9	4	5	1	0	0	8	4	1	3	3	0	16	2	80	800	80	6831	0	0	6831	16821	0	0
44	3	22	4	4	1	1	24	2	4	1	10000	1	100	0	1	0	0	1	1	1	53	4	5	2	1	6	3	3	2	0	0	8	17	4	2	1	1	72	3	35	1000	50	6831	0	0	6831	16821	0	0
21	3	3	1	2	1	1	7	1	3	1	15000	2	100	0	1	0	0	1	1	1	40	2	15	4	2	5	1	4	1	1	5	1	3	1	5	5	0	56	3	10	1000	10	6831	0	0	6831	16821	0	0
143	3	14	3	0	0	1	0	1	1	1	14300	2	100	0	1	1	300	1	1	1	57	4	3	2	0	5	4	1	1	0	0	8	14	3	1	1	0	35	2	60	900	60	6831	0	0	6831	16821	0	0
36	3	16	4	12	2	1	72	4	9	1	20000	2	100	0	1	0	0	1	1	1	63	5	12	4	1	8	3	5	2	0	0	1	10	2	1	1	0	49	3	10	1800	18	6831	0	0	6831	16821	0	0
156	3	12	3	4	2	1	18	1	1	1	6800	1	100	0	1	1	300	1	1	1	53	4	2	2	3	6	3	3	1	0	0	8	12	3	2	2	0	36	2	22	1000	22	6831	0	0	6831	16821	0	0
149	3	10	2	5	3	2	18	1	0	1	16000	2	100	0	1	1	300	1	1	1	60	4	4	2	1	6	4	2	1	0	0	8	10	2	1	1	0	35	2	11	500	11	6831	0	0	6831	16821	0	0
140	3	14	3	0	0	1	0	1	2	1	2500	1	100	0	1	1	300	1	1	1	76	5	0	1	0	5	4	1	1	0	0	8	14	3	1	1	0	36	2	63	900	63	6831	0	0	6831	16821	0	0
154	3	14	3	5	1	1	24	2	3	1	9300	1	100	0	1	1	300	1	1	1	60	4	8	3	2	9	4	5	1	0	0	8	14	3	3		3	42	2	42	1000	42	6831	0	0	6831	16821	0	0
61	3	10	2	13	4	2	72	4	4	1	30000	3	100	0	1	0	0	1	1	1	43	3	10	3	5	8	1	7	2	1	4	3	10	2	4	3	1	40	2	8	3000	8	6831	0	0	6831	16821	0	0
138	3	7	2	6	4	2	16	1	4	1	25000	3	100	0	1	0	0	1	1	1	51	4	11	4	5	9	2	7	1	0	0	1	7	2	3	2	1	40	2	33	2000	33	6831	0	0	6831	16821	0	0
109	3	10	2	18	9	5	72	4	4	1	25000	3	100	0	2	0	0	1	1	1	59	4	5	2	4	10	4	6	1	0	0	2	17	4	4	3	1	20	2	33	1000	33	6831	0	0	6831	16821	0	0
19	3	20	4	14.45	5	3	75	4	1	1	25000	3	100	0	1	1	10000	1	1	1	54	4	12	4	3	8	2	6	1	0	0	1	17	4	2	2	0	49	3	6	2000	22	6831	0	0	6831	16821	0	0
117	3	20	4	8	4	2	24	2	6	1	5000	1	100	0	1	0	0	1	1	1	49	3	9	3	2	7	3	4	1	0	0	1	15	3	2	2	0	16	2	10	1000	10	6831	0	0	6831	16821	0	0
37	3	14	3	19	10	5	72	4	4	1	25000	3	100	0	1	0	0	1	1	1	61	5	12	4	0	8	6	2	2	1	2	5	10	2	3	3	0	40	3	10	5000	50	0	0	0	0	5000	5000	0
128	3	11	3	6	2	1	24	2	10	1	5800	1	100	0	1	1	300	1	1	1	66	5	0	1	0	4	3	1	1	0	0	8	5	1	3	3	0	10	2	50	1500	50	6831	0	0	6831	16821	0	0
142	3	14	3	6	2	1	27	2	2	1	9000	1	100	0	1	1	300	1	1	1	72	5	2	2	0	6	5	1	1	0	0	8	14	3	1	1	0	36	2	27	800	27	6831	0	0	6831	16821	0	0
145	3	14	3	0	0	1	0	1	1	1	10000	1	100	0	1	1	300	1	1	1	54	4	8	3	0	6	5	1	1	0	0	8	14	3	1	1	0	36	2	38	900	38	6831	0	0	6831	16821	0	0
136	3	17	4	9	4	2	32	2	6	1	12000	2	100	0	1	0	0	1	1	1	42	3	6	3	4	8	2	6	1	0	0	1	15	3	6	4	2	24	2	25	2000	25	6831	0	0	6831	16821	0	0
113	3	17	4	6	4	2	16	1	4	1	10000	1	100	0	1	0	0	1	1	1	40	2	6	3	2	7	2	5	1	0	0	1	16	4	2	2	0	40	2	25	2000	25	6831	0	0	6831	16821	0	0
42	3	12	3	16	6	3	72	4	9	1	20000	2	100	0	1	0	0	1	1	1	32	2	10	3	5	2	1	2	1	1	3	3	10	2	2	2	0	13	2	8	2000	8	6831	0	0	6831	16821	0	0
111	3	20	4	8	4	2	24	2	6	1	15000	2	100	0	1	1	300	1	1	1	59	4	5	2	1	12	5	7	1	0	0	8	15	3	3	3	0	16	3	10	1000	50	6831	0	0	6831	16821	0	0
130	3	17	4	21	10	5	80	4	6	1	16000	2	100	0	1	0	0	1	1	1	40	2	6	3	4	8	2	6	1	0	0	1	15	3	4	3	1	40	2	2	2000	2	6831	0	0	6831	16821	0	0
110	3	16	4	6	4	2	16	1	2	1	10000	1	100	0	1	0	0	1	1	1	40	2	5	2	0	6	2	4	1	0	0	1	12	3	4	4	0	40	3	12	2000	20	6831	0	0	6831	16821	0	0
139	3	10	2	8	3	2	36	2	2	1	14300	2	100	0	1	1	300	1	1	1	67	5	4	2	1	7	5	2	1	0	0	8	14	3	2	2	0	10	2	33	1000	33	6831	0	0	6831	16821	0	0
39	3	15	3	8	4	2	32	2	3	1	20000	2	100	0	1	1	300	1	1	1	42	3	5	2	3	5	1	4	1	0	0	3	9	2	5	5	0	84	2	7	2000	7	6831	0	0	6831	16821	0	0
135	3	16	4	6	4	2	16	1	3	1	12000	2	100	0	1	0	0	1	1	1	42	3	6	3	6	10	2	8	1	0	0	1	15	3	4	3	1	24	2	15	1800	15	6831	0	0	6831	16821	0	0
100	3	12	3	10	5	3	42	3	1	1	10000	1	100	0	1	0	0	1	1	1	37	2	11	4	0	4	2	2	1	1	1	1	10	2	4	4	0	49	2	6	1800	6	5000	0	0	5000	8000	0	0
126	3	11	3	0	0	1	0	1	0	1	5000	1	100	0	1	0	0	1	1	1	60	4	4	2	0	7	5	2	2	0	0	1	11	3	2	2	0	10	3	25	2000	25	6831	0	0	6831	16821	0	0
40	3	18	4	16	8	4	64	4	5	1	10000	1	100	0	5	1	300	1	1	1	46	3	5	2	3	10	3	7	1	0	0	5	20	4	2	1	1	28	2	10	1000	10	6831	0	0	6831	16821	0	0
34	1	2	1	14	5	3	42	3	48	2	3000	1	100	0	2	0	0	0	1	1	45	3	15	4	4	9	3	6	2	1	4	2	2	1	2	2	0	49	2	33	1000	33	6831	0	0	6831	16821	0	0
132	3	13	3	6	4	2	16	1	5	1	16000	2	100	0	1	0	0	1	1	1	42	3	4	2	5	9	2	7	1	0	0	1	13	3	6	4	2	40	2	28	2800	28	6831	0	0	6831	16821	0	0
146	3	14	3	9	5	3	27	2	2	1	11000	2	100	0	1	1	300	1	1	1	72	5	0	1	0	7	7	0	1	0	0	8	14	3	1	1	0	36	2	27	800	27	6831	0	0	6831	16821	0	0
26	3	7	2	0	0	1	0	1	0	1	8000	1	100	0	1	0	0	1	1	1	60	4	0	1	0	7	5	2	1	0	0	1	7	2	1	1	0	70	2	20	1000	20	6831	0	0	6831	16821	0	0
10	3	20	4	9.08	4	2	32	2	3	1	10000	1	100	0	7	1	10000	1	1	1	58	4	6	3	3	10	5	5	1	0	0	5	10	2	1	1	0	28	2	40	2000	40	0	0	0	0	2000	2000	0
150	3	14	3	9	4	2	36	2	3	1	14000	2	100	0	1	1	300	1	1	1	65	5	0	1	0	11	5	6	1	0	0	8	14	3	2	2	0	30	2	19	1000	19	6831	0	0	6831	16821	0	0
11	3	20	4	33.3	10	5	180	4	10	1	2000	1	100	0	1	1	10000	1	1	1	47	3	11	4	3	9	2	7	1	0	0	8	20	4	3	3	0	42	2	30	1000	30	0	0	0	0	10000	0	10000
28	3	15	3	6	3	2	21	2	3	1	9000	1	100	0	1	1	300	1	1	1	50	3	6	3	0	6	4	2	1	1	4	1	17	4	2	2	0	72	2	13	1000	13	6831	0	0	6831	16821	0	0
395	2	10	2	16	6	3	48	3	48	2	11000	2	100	0	1	0	0	1	1	1	50	3	1	2	4	8	2	6	1	0	0	1	10	2	3	3	0	10	2	10	1000	10	3000	0	0	3000	6500	0	0
12	3	12	3	13.75	4	2	72	4	9	1	6000	1	100	0	3	1	300	1	1	1	40	2	13	4	1	5	1	4	1	0	0	3	7	2	2	2	0	35	2	16	1000	16	6831	0	0	6831	16821	0	0
133	3	15	3	9	6	3	18	1	4	1	14000	2	100	0	1	0	0	1	1	1	40	2	6	3	6	11	3	8	1	0	0	1	15	3	5	3	2	40	2	23	1800	23	6831	0	0	6831	16821	0	0
25	3	12	3	0	0	1	0	1	0	1	15000	2	100	0	2	0	0	1	1	1	52	4	0	1	0	7	4	3	1	0	0	2	12	3	0	0	0	105	2	33	1000	33	15000	0	10000	5000	30000	0	15000
116	3	10	2	7	4	2	21	2	4	1	20000	2	100	0	1	0	0	1	1	1	40	2	5	2	2	8	4	4	1	0	0	1	10	2	2	2	0	40	2	10	1000	10	6831	0	0	6831	16821	0	0
129	3	17	4	6	4	2	16	1	4	1	18000	2	100	0	1	1	300	1	2	0	32	2	6	3	0	6	2	4	1	0	0	1	17	4	6	4	2	40	2	19	3000	19	6831	0	0	6831	16821	0	0
53	3	20	4	4	2	1	12	1	2	1	10000	1	100	0	1	0	0	1	1	1	63	5	5	2	0	6	4	2	1	1	5	5	17	4	4	3	1	5	2	11	2000	11	0	0	0	0	4000	0	4000
47	3	19	4	19	11	5	58	3	4	1	10000	1	100	0	1	1	300	1	1	1	56	4	10	3	2	8	3	5	1	0	0	3	10	2	4	4	0	49	2	20	1800	20	0	0	0	0	18000	10000	8000
48	3	15	3	9	4	2	36	2	2	1	25000	3	100	0	1	0	0	1	1	1	49	3	10	3	9	13	2	11	2	0	0	3	7	2	9	5	4	72	3	8	4000	10	6831	0	0	6831	16821	0	0
71	3	14	3	16	6	3	72	4	9	1	14600	2	100	0	3	0	0	1	1	1	36	2	15	4	4	8	2	6	2	1	3	3	13	3	6	4	2	70	3	2	2000	4	6831	0	0	6831	16821	0	0
121	3	11	3	0	0	1	0	1	0	1	5000	1	100	0	1	1	3000	1	1	1	58	4	8	3	3	17	8	9	2	1	5	5	5	1	5	5	0	49	3	20	1600	20	6831	0	0	6831	16821	0	0
230	1	20	4	12	4	2	28	2	48	2	3000	1	100	0	2	0	0	0	5	0	63	5	2	2	0	7	5	2	1	1	10	2	17	4	2	1	1	4	2	11	2000	11	2000	0	0	2000	2000	0	0
134	3	13	3	11	6	3	40	2	4	1	13000	2	100	0	1	0	0	1	1	1	40	2	6	3	4	8	2	6	1	0	0	1	13	3	6	4	2	20	2	21	3000	21	6831	0	0	6831	16821	0	0
87	3	14	3	4	2	1	12	1	2	1	11000	2	100	0	2	0	0	1	1	1	65	5	5	2	0	4	2	2	1	1	9	2	12	3	2	1	1	5	2	10	1800	10	6000	0	4000	2000	20000	0	10000
127	3	11	3	17	8	4	64	4	8	1	8000	1	100	0	1	0	0	1	1	1	53	4	5	2	0	5	3	2	1	0	0	8	11	3	1	1	0	56	2	38	3000	38	6831	0	0	6831	16821	0	0
114	3	15	3	6	4	2	16	1	4	1	10000	1	100	0	1	1	300	1	1	1	45	3	4	2	4	13	5	8	1	0	0	1	15	3	2	2	0	24	2	36	1800	36	6831	0	0	6831	16821	0	0
30	1	2	1	6	3	2	15	1	12	1	10000	1	100	0	2	0	0	0	1	1	49	3	12	4	4	8	2	6	1	1	5	2	2	1	2	2	0	49	2	20	1000	20	6000	0	3000	3000	16000	0	8000
14	3	10	2	14	4	2	72	4	9	1	25000	3	100	0	5	0	0	1	1	1	62	5	10	3	3	5	1	5	1	1	2	5	10	2	5	5	0	72	2	15	3000	15	0	0	0	0	20000	15000	5000
83	3	14	3	1	0	1	0	1	2	1	7000	1	100	0	1	0	0	1	1	1	72	5	0	1	0	7	5	2	1	0	0	1	10	2	3	3	0	70	2	10	1000	10	6831	0	0	6831	16821	0	0
59	3	13	3	15	6	3	72	4	4	1	10000	1	100	0	1	1	300	1	1	1	42	3	10	3	4	8	2	6	1	1	6	1	12	3	4	3	1	70	2	4	1000	4	10000	10000	0	0	18000	18000	0
99	3	14	3	6	3	2	21	2	4	1	14000	2	100	0	2	0	0	1	1	1	56	4	11	4	4	10	4	6	2	1	16	3	12	3	4	3	1	49	3	5	2800	8	10000	0	0	10000	14000	0	0
98	3	12	3	0	0	1	0	1	0	1	15000	2	100	0	3	0	0	1	1	1	40	2	8	3	4	8	2	6	1	1	4	3	12	3	3	2	1	105	2	5	1800	5	10000	0	0	10000	15000	0	0
50	3	13	3	4	1	1	24	2	4	1	15000	2	100	0	1	0	0	1	1	1	58	4	10	3	1	6	3	3	1	0	0	3	12	3	1	1	0	42	2	6	1000	6	6831	0	0	6831	16821	0	0
137	3	13	3	7	4	2	16	1	6	1	11000	2	100	0	1	0	0	1	1	1	50	3	4	2	4	10	4	6	1	0	0	1	12	3	4	3	1	14	2	7	1800	7	6831	0	0	6831	16821	0	0
118	3	11	3	7	5	3	15	1	4	1	5000	1	100	0	1	0	0	1	1	1	44	3	8	3	2	7	3	4	1	0	0	3	9	2	3	3	0	40	2	11	2000	11	6831	0	0	6831	16821	0	0
89	3	14	3	4	2	1	16	1	4	1	14000	2	100	0	1	0	0	1	1	1	54	4	11	4	3	6	2	4	1	0	0	1	11	3	4	4	0	84	2	6	1800	6	6831	0	0	6831	16821	0	0
86	3	14	3	4	2	1	12	1	2	1	9000	1	100	0	2	0	0	1	1	1	72	5	5	2	0	6	4	2	2	1	10	2	13	3	6	3	3	6	3	6	1900	11	10000	0	5000	5000	25000	0	10000
398	2	10	2	19	9	5	49	3	48	2	19000	2	80	1	2	0	0	1	1	1	42	3	2	2	5	9	3	6	1	1	2	2	10	2	2	1	1	10	2	25	1500	25	3000	0	0	3000	8000	0	0
52	3	15	3	7	2	1	24	2	2	1	10000	1	100	0	1	1	300	1	1	1	51	4	5	2	0	6	4	2	2	0	0	7	13	3	2	2	0	72	3	11	3000	11	6831	0	0	6831	16821	0	0
8	3	15	3	16	6	3	72	4	9	1	10000	1	100	0	1	1	300	1	1	1	68	5	5	2	0	7	4	3	1	0	0	1	17	4	5	5	0	13	2	60	1000	60	6831	0	0	6831	16821	0	0
131	3	17	4	12	6	3	42	3	4	1	16000	2	100	0	1	0	0	1	1	1	42	3	6	3	4	9	3	6	1	0	0	1	17	4	4	4	0	20	2	14	2500	14	6831	0	0	6831	16821	0	0
123	3	11	3	0	0	1	0	1	0	1	9000	1	100	0	1	1	300	1	1	1	55	4	7	3	8	2	6	2	1	0	0	1	11	3	2	2	0	10	3	14	2000	29	6831	0	0	6831	16821	0	0
95	3	14	3	7	4	2	24	2	4	1	14000	2	100	0	3	0	0	1	1	1	40	2	11	4	4	10	3	7	1	1	8	3	13	3	5	3	2	72	2	6	1800	6	4000	0	0	4000	14000	0	0
56	3	15	3	23	11	5	88	4	6	1	10000	1	100	0	1	0	0	1	1	1	53	4	5	2	3	6	2	4	2	1	2	1	12	3	3	2	1	70	3	2	2500	9	0	0	0	0	40000	40000	0
88	3	14	3	7	4	2	24	2	4	1	14000	2	100	0	3	0	0	1	1	1	60	4	0	1	0	6	4	2	2	0	0	3	13	3	4	3	1	72	3	3	1800	6	8000	0	4000	4000	22000	0	14000
33	1	1	1	9	4	2	32	2	12	1	3000	1	100	0	1	0	0	0	1	1	31	2	15	4	0	5	2	3	1	0	0	1	5	1	4	4	0	72	2	20	1000	20	6831	0	0	6831	16821	0	0
70	3	14	3	6	3	2	21	2	4	1	14000	2	100	0	2	0	0	1	1	1	56	4	11	4	4	8	6	2	1	1	16	2	14	3	3	2	1	49	2	6	1000	6	4000	0	2000	2000	13000	0	5000
103	3	19	4	23	11	5	88	4	6	1	22000	3	100	0	1	0	0	1	1	1	52	4	8	3	3	8	2	6	1	1	2	1	17	4	4	4	0	70	2	5	2000	5	10000	0	0	10000	15000	0	0
64	3	14	3	8	4	2	28	2	4	1	26000	3	100	0	1	0	0	1	1	1	57	4	10	3	0	6	4	2	1	1	10	1	14	3	6	4	2	21	2	10	2000	10	6831	0	0	6831	16821	0	0
22	3	17	4	14	5	3	72	4	4	1	30000	3	100	0	1	1	300	1	1	1	59	4	5	2	0	6	4	2	1	0	0	1	10	2	4	3	1	56	2	10	2000	10	6831	0	0	6831	16821	0	0
4	3	15	3	7.25	4	2	24	2	3	1	25000	3	100	0	1	0	0	1	1	1	58	4	10	3	1	6	2	4	2	0	0	5	10	2	5	5	0	60	3	32	800	25	0	0	0	0	25000	25000	0
77	3	4	1	8	4	2	28	2	4	1	21000	3	100	0	1	0	0	1	1	1	58	4	11	4	0	6	4	2	2	1	25	1	4	1	6	2	4	21	2	6	2500	6	6831	0	0	6831	16821	0	0
182	1	6	2	15	6	3	36	2	48	2	17500	2	90	1	3	0	0	0	1	1	43	3	12	4	4	9	3	6	1	0	0	3	7	2	4	4	0	24	2	14	1800	14	4000	0	0	4000	8000	0	0
108	3	17	4	14	5	3	72	4	4	1	10000	1	100	0	3	0	0	1	1	1	42	3	10	3	4	9	3	6	2	1	4	3	13	3	5	5	0	56	2	5	2000	5	18000	0	0	18000	28000	0	0
2	3	10	2	9	4	2	32	2	4	1	20000	2	100	0	1	0	0	1	1	1	34	2	15	4	1	5	2	3	3	0	0	3	6	2	10	7	3	168	3	24	6000	24	7000	7000	0	0	50000	0	300000
107	3	12	3	10	5	3	42	3	1	1	18000	2	100	0	3	0	0	1	1	1	47	3	11	4	3	7	2	5	1	0	0	3	11	3	3	2	1	49	2	11	2000	11	18000	0	0	18000	30000	0	0
187	1	5	1	16	6	3	48	3	48	2	19000	2	70	1	3	0	0	0	2	0	28	1	10	3	0	6	2	4	1	0	0	3	5	1	2	1	1	40	2	25	2500	25	4000	0	0	4000	10000	0	0
9	3	13	3	15.75	6	3	72	4	9	1	10000	1	100	0	1	0	0	1	1	1	54	4	5	2	0	5	3	2	1	1	3	3	10	2	10	10	0	13	2	72	1800	72	6831	0	0	6831	16821	0	0
5	3	13	3	4.3	2	1	16	1	4	1	10000	1	100	0	1	0	0	1	1	1	53	4	11	4	3	6	2	4	1	0	0	1	23	5	10	10	0	84	2	25	30000	25	0	0	0	0	20000	20000	0
49	3	13	3	8	4	2	28	2	4	1	20000	2	100	0	1	0	0	1	1	1	62	5	10	3	0	6	5	1	2	1	3	1	12	3	10	5	5	4	2	10	1500	10	0	0	0	0	40000	40000	0
43	3	20	4	17	10	5	50	3	9	1	10000	1	100	0	1	0	0	1	1	1	53	4	5	2	1	12	3	9	1	0	0	8	10	2	0	0	0	49	1	80	800	80	6831	0	0	6831	16821	0	0
65	3	14	3	6	3	2	21	2	4	1	26000	3	100	0	3	0	0	1	1	1	60	4	8	3	0	5	3	2	1	1	10	3	14	3	5	3	2	40	2	8	2000	8	0	0	0	0	23000	18000	0
337	2	8	2	14	6	3	48	3	48	2	24000	3	80	1	3	0	0	0	1	1	43	3	3	2	4	6	2	4	1	0	0	3	8	2	3	2	1	3	2	20	3000	20	8000	0	0	8000	10000	0	0
54	3	16	4	17	10	5	50	3	9	1	10000	1	100	0	1	0	0	1	1	1	64	5	5	2	0	6	4	2	2	1	6	5	17	4	2	2	0	49	3	3	1500	6	18000	18000	0	0	40000	40000	0
60	3	2	1	2	1	1	4	1	1	1	20000	2	100	0	1	0	0	1	2	0	29	1	14	4	0	7	3	4	1	1	4	1	2	1	4	2	2	105	2	8	2500	8	6831	0	0	6831	16821	0	0
191	1	6	2	19	6	3	72	4	48	2	18000	2	70	1	2	0	0	0	2	0	32	2	10	3	0	5	2	3	1	0	0	2	6	2	3	1	2	63	2	25	2500	25	8000	0	4000	4000	16000	0	8000
144	3	14	3	4	2	1	18	1	2	1	26000	3	100	0	1	1	300	1	1	1	58	4	10	3	0	6	5	1	1	0	0	8	14	3	12	12	0	42	2	16	3000	16	6831	0	0	6831	16821	0	0
82	3	14	3	4	2	1	12	1	2	1	14300	2	100	0	1	0	0	1	1	1	57	4	5	2	2	8	4	4	1	1	9	1	12	3	4	4	0	5	2	5	2000	5	0	0	0	0	14000	14000	0
78	3	14	3	2	1	1	7	1	3	1	26000	3	100	0	1	0	0	1	1	1	58	4	15	4	2	8	4	4	1	1	5	1	7	2	5	5	0	56	2	6	2000	6	6831	0	0	6831	16821	0	0
290	1	14	3	14	6	3	30	2	48	2	20000	2	80	1	3	0	0	0	1	1	48	3	3	2	5	9	2	7	1	0	0	3	14	3	3	2	1	10	2	20	2000	20	10000	0	0	10000	20000	0	0
46	3	12	3	17	10	5	50	3	9	1	20000	2	100	0	1	1	300	1	1	1	54	4	0	1	0	11	8	1	2	0	0	5	10	2	3	3	0	72	2	20	2000	20	18000	10000	8000	0	35000	20000	15000
338	2	17	4	20	10	5	50	3	48	2	16000	2	80	1	3	0	0	0	1	1	54	4	3	2	3	10	4	6	1	0	0	3	17	4	3	2	1	4	2	25	2000	25	8000	0	0	8000	10000	0	0
6	3	15	3	15.75	6	3	72	4	9	1	10000	1	100	0	1	1	300	1	1	1	51	4	6	3	5	9	2	7	1	0	0	8	20	4	3	3	0	10	2	100	10000	33	0	0	0	0	18000	18000	0
58	3	22	4	14	5	3	72	4	4	1	10000	1	100	0	1	1	300	1	1	1	42	3	8	3	4	9	3	6	2	1	4	3	13	3	4	4	0	56	2	5	2000	5	0	0	0	0	42000	0	18000
69	3	14	3	8	4	2	28	2	4	1	16000	2	100	0	1	0	0	1	1	1	65	5	10	3	0	6	4	2	1	1	18	1	14	3	6	4	2	14	2	5	2000	5	6831	0	0	6831	16821	0	0
90	3	14	3	2	1	1	7	1	3	1	7200	1	100	0	1	1	300	1	1	1	77	5	5	2	0	6	4	2	1	1	18	1	12	3	4	4	0	4	2	5	2000	5	6831	0	0	6831	16821	0	0
102	3	10	2	13	4	2	72	4	3	1	32000	4	100	0	3	0	0	1	1	1	43	3	8	3	4	9	3	6	2	1	4	3	10	2	6	3	3	6	2	6	2800	6	10000	0	0	10000	38000	0	0
23	3	10	2	11	4	2	52	3	4	1	25000	3	100	0	3	1	300	1	1	1	58	4	0	1	0	7	4	3	1	1	3	3	7	2	4	3	1	70	2	8	2000	8	0	0	0	0	25000	0	25000
192	1	9	2	12	6	3	40	2	6	1	48000	4	70	1	3	0	0	0	2	0	29	1	10	3	0	6	2	4	1	0	0	3	9	2	5	2	3	63	2	11	3000	11	6000	0	6000	0	10000	0	10000
81	3	14	3	4	2	1	12	1	2	1	15000	2	100	0	1	0	0	1	1	1	68	5	5	2	0	6	4	2	1	1	10	1	12	3	4	4	0	5	2	8	3000	8	6831	0	0	6831	16821	0	0
299	1	12	3	11	4	2	20	1	48	2	16000	2	90	1	2	0	0	0	1	1	50	3	4	2	6	8	2	6	1	1	1	2	12	3	3	2	1	10	2	14	2500	14	10000	0	0	10000	16000	0	0
429	2	9	2	16	6	3	48	3	48	2	19000	2	80	1	3	0	0	1	1	1	49	3	4	2	5	9	2	7	1	1	2	3	9	2	5	5	0	4	2	13	2000	13	7000	0	0	7000	16000	0	0
179	1	5	1	34	14	5	126	4	48	2	58000	4	70	1	3	0	0	0	2	0	28	1	15	4	0	6	2	4	1	0	0	3	4	1	4	4	0	19	2	12	3000	12	4000	0	0	4000	10000	0	0
67	3	14	3	0	0	1	0	1	4	1	16000	2	100	0	5	0	0	1	1	1	61	5	6	3	0	8	6	2	1	1	12	5	14	3	4	3	1	4	2	7	2000	7	6831	0	0	6831	16821	0	0
68	3	14	3	7	4	2	28	2	2	1	16000	2	100	0	1	0	0	1	1	1	73	5	5	2	0	8	6	2	1	1	15	3	14	3	8	6	2	14	2	7	2000	7	6831	0	0	6831	16821	0	0
305	2	9	2	13	5	3	40	2	48	2	19500	2	90	1	3	0	0	0	1	1	49	3	4	2	5	7	2	5	1	0	0	3	9	2	4	3	1	10	2	17	2500	17	10000	0	0	10000	16000	0	0
164	1	8	2	11	4	2	21	2	48	2	8000	1	100	0	3	0	0	0	1	1	32	2	15	4	3	7	2	5	1	0	0	3	8	2	3	2	1	40	2	8	1500	8	10000	0	0	10000	20000	0	0
292	1	14	3	14	6	3	30	2	48	2	25000	3	80	1	3	0	0	0	1	1	48	3	3	2	6	10	2	8	1	0	0	3	14	3	3	3	0	18	2	25	2500	25	10000	0	0	10000	24000	0	0
288	1	14	3	19	9	5	45	3	48	2	13000	2	40	1	2	0	0	0	1	1	50	3	4	2	4	9	3	6	1	0	0	2	14	3	2	1	1	40	2	3	2000	3	10000	0	0	10000	20000	0	0
193	1	7	2	12	4	2	30	2	48	2	16000	2	60	1	3	0	0	0	1	1	47	3	6	3	0	6	4	2	1	0	0	3	7	2	3	3	0	4	2	25	2000	25	10000	0	10000	0	14000	0	14000
63	3	15	3	16	6	3	72	4	9	1	40000	4	100	0	1	0	0	1	1	1	48	3	5	2	0	7	4	3	1	1	4	1	17	4	5	3	2	12	2	10	4000	10	6831	0	0	6831	16821	0	0
172	1	3	1	12	4	2	28	2	48	2	15000	2	100	0	2	0	0	0	1	1	43	3	6	3	4	9	3	6	1	1	2	2	3	1	4	2	2	40	2	30	3000	30	5000	0	0	5000	15000	0	0
51	3	15	3	11	4	2	52	3	4	1	10000	1	100	0	1	0	0	1	1	1	51	4	10	3	0	7	4	3	2	1	4	5	12	3	4	3	1	70	2	10	2500	10	0	0	0	0	35000	10000	25000
105	3	17	4	18	11	5	55	3	4	1	8000	1	100	0	3	0	0	1	1	1	50	3	1	2	4	8	2	6	1	1	4	3	17	4	5	4	1	32	2	7	2900	7	18000	0	0	18000	38000	0	0
94	3	4	1	13	4	2	72	4	4	1	18000	2	100	0	3	0	0	1	1	1	50	3	8	3	2	8	4	4	1	1	16	3	4	1	5	4	1	72	2	6	2500	6	5000	0	0	5000	18000	0	0
227	1	17	4	12	4	2	28	2	48	2	12000	2	50	1	2	0	0	0	5	0	67	5	4	2	0	5	3	2	1	0	0	2	13	3	3	1	2	7	2	11	2000	11	5000	0	0	5000	14000	0	0
303	1	16	4	12	4	2	30	2	48	2	42000	4	70	1	3	0	0	0	1	1	43	3	3	2	6	9	3	6	1	0	0	3	16	4	3	2	1	18	2	14	2800	14	6000	0	0	6000	12000	0	0
184	1	3	1	16	6	3	48	3	48	2	19800	2	90	1	3	0	0	0	1	1	38	2	6	3	5	8	2	6	1	0	0	3	3	1	5	3	2	40	2	7	2000	7	10000	0	0	10000	14000	0	0
434	2	10	2	16	6	3	48	3	48	2	24000	3	60	1	3	0	0	1	1	1	51	4	4	2	5	9	2	7	1	1	1	3	10	2	4	4	0	5	2	17	3000	17	8000	0	0	8000	16000	0	0
15	3	10	2	15	5	3	72	4	6	1	18000	2	100	0	1	1	300	1	1	1	34	2	15	4	3	6	1	5	1	0	0	1	10	2	9	5	4	70	2	4	2000	4	6831	0	0	6831	16821	0	0
298	1	14	3	11	4	2	24	2	48	2	24000	3	70	1	2	0	0	0	1	1	49	3	5	2	4	8	2	6	1	1	1	1	14	3	2	1	1	42	2	16	2800	16	10000	0	0	10000	20000	0	0
235	1	12	3	17	6	3	54	3	48	2	42000	4	95	1	3	0	0	0	1	1	40	2	4	2	4	9	3	6	1	0	0	3	12	3	5	3	2	40	2	14	2000	14	8000	0	0	8000	18000	0	0
85	3	14	3	2	1	1	4	1	1	1	11000	2	100	0	1	0	0	1	1	1	53	4	5	2	3	7	2	5	1	1	4	3	2	1	4	3	1	105	2	7	2500	7	15000	0	15000	0	40000	0	40000
291	1	8	2	11	4	2	20	1	48	2	18000	2	80	1	2	0	0	0	1	1	43	3	3	2	4	6	2	4	1	0	0	2	8	2	3	2	1	10	2	17	2500	17	10000	0	0	10000	24000	0	0
91	2	12	3	7	4	2	24	2	4	1	20000	2	100	0	2	0	0	0	1	1	36	2	8	3	3	7	2	5	2	1	4	2	7	2	3	2	1	105	2	3	2000	5	10000	0	0	10000	20000	0	0
202	1	9	2	12	4	2	28	2	48	2	23000	3	80	1	2	0	0	0	1	1	33	2	10	3	3	7	2	5	1	0	0	2	9	2	3	0	3	40	2	12	1800	12	8000	0	0	8000	28000	0	0
286	1	13	3	15	5	3	45	3	48	2	30000	3	90	1	3	0	0	0	1	1	40	2	6	3	5	9	2	7	1	0	0	3	13	3	4	2	2	18	2	18	1800	18	18000	0	0	18000	36000	0	0
250	1	8	2	12	4	2	28	2	48	2	13000	2	90	1	2	0	0	0	1	1	37	2	10	3	4	7	2	5	1	0	0	2	8	2	3	3	0	42	2	23	2300	23	13000	0	0	13000	32000	0	0
27	3	20	4	7	4	2	20	1	3	1	13000	2	100	0	3	1	300	1	1	1	50	3	5	2	1	5	4	2	1	1	4	3	14	3	4	4	0	72	2	10	2500	10	21000	0	0	35000	35000	0	0
16	3	5	1	7.2	5	3	15	1	4	1	30000	3	100	0	5	0	0	1	1	1	28	1	0	1	0	3	1	2	1	0	0	5	5	1	3	3	0	72	2	7.5	1500	8	5000	0	5000	0	15000	0	15000
223	1	13	3	16	6	3	48	3	48	2	36000	4	50	1	2	0	0	0	1	1	43	3	7	3	4	7	2	5	1	0	0	2	17	4	3	3	0	14	2	13	2000	13	8000	0	4000	4000	22000	0	8000
29	3	2	1	2	1	1	4	1	1	1	30000	3	100	0	3	0	0	1	1	1	41	3	12	4	2	7	3	4	1	1	5	3	2	1	3	3	0	105	2	8	2000	8	21000	0	15000	15000	50000	0	30000
35	1	2	1	14	5	3	42	3	48	2	10000	1	100	0	3	0	0	0	1	1	27	1	15	4	0	2	2	0	1	1	3	3	2	1	4	3	1	49	2	7	2000	7	6831	0	0	6831	16821	0	0
351	2	8	2	14	6	3	48	3	48	2	18000	2	90	1	3	0	0	0	1	1	47	3	4	2	5	8	3	5	1	0	0	3	8	2	4	3	1	8	2	14	2500	14	10000	0	0	10000	33000	0	0
190	1	4	1	12	4	2	32	2	48	2	13000	2	60	1	2	0	0	0	1	1	54	4	6	3	3	9	4	5	1	0	0	2	7	2	3	1	2	40	2	15	2000	15	8000	0	4000	4000	15000	0	8000
282	1	9	2	19	9	5	45	3	48	2	34000	4	70	1	3	0	0	0	2	0	29	1	10	3	0	6	2	4	1	0	0	3	9	2	1	1	0	56	2	20	2000	20	11000	0	0	11000	36000	0	0
185	1	3	1	15	6	3	40	2	48	2	14000	2	70	1	3	0	0	0	1	1	38	2	10	3	6	10	2	8	1	0	0	3	3	1	4	2	2	40	2	13	2000	13	12000	0	2000	10000	28000	0	14000
96	3	2	1	2	1	1	4	1	3	1	38000	4	100	0	3	0	0	1	1	1	41	3	11	4	2	7	3	4	1	1	6	3	2	1	4	2	2	105	2	6	2500	6	10000	0	0	10000	30000	0	0
224	1	2	1	12	4	2	28	2	48	2	24000	3	70	1	3	0	0	0	2	0	19	1	8	3	0	5	3	2	1	0	0	3	2	1	4	3	1	24	2	19	3000	19	4000	0	0	4000	16000	0	0
233	1	13	3	10	3	2	21	2	48	2	18000	2	90	1	2	0	0	0	1	1	46	3	2	2	4	7	2	5	1	1	3	2	13	3	4	4	0	14	2	16	2800	16	10000	0	0	10000	24000	0	0
177	1	7	2	13	4	2	36	2	48	2	18000	2	40	1	2	0	0	0	1	1	50	3	10	3	4	7	3	4	1	1	10	2	7	2	4	3	1	32	2	16	2500	16	3000	0	0	3000	18000	0	9000
194	1	6	2	15	6	3	36	2	48	2	13000	2	70	1	2	0	0	0	1	1	53	4	7	3	2	7	3	4	1	0	0	2	6	2	4	3	1	40	2	19	2800	19	7000	0	0	7000	13000	0	0
162	1	2	1	10	3	2	21	2	48	2	18000	2	100	0	2	0	0	0	2	0	25	1	10	3	0	3	1	2	1	0	0	3	2	1	3	3	0	72	2	14	2500	14	21000	0	0	30000	48000	0	0
383	2	8	2	16	6	3	48	3	48	2	32000	4	90	1	3	0	0	1	1	1	43	3	2	2	4	7	2	5	1	0	0	3	8	2	3	2	1	10	2	17	3000	17	10000	0	0	10000	20000	0	0
441	2	7	2	15	6	3	42	3	48	2	24000	3	70	1	3	0	0	1	1	1	49	3	3	2	5	10	3	7	1	1	2	3	7	2	4	4	0	12	2	17	2500	17	5000	0	0	5000	16000	0	0
66	3	14	3	9	6	3	24	2	4	1	14600	2	100	0	5	0	0	1	1	1	73	5	0	1	0	6	4	2	1	1	10	5	14	3	10	8	2	14	2	3	1000	3	11000	3000	8000	0	32000	14000	18000
409	2	8	2	16	6	3	48	3	48	2	24000	3	80	1	3	0	0	1	1	1	43	3	2	2	4	7	2	5	1	0	0	3	10	2	4	4	0	6	2	14	2300	14	10000	0	0	10000	24000	0	0
7	3	22	4	9.8	4	2	44	3	4	1	10000	1	100	0	3	0	0	1	1	1	44	3	12	4	4	6	2	4	1	0	0	3	22	5	10	10	0	42	2	10	2000	10	0	0	0	0	48000	48000	0
104	3	14	3	4	2	1	12	1	3	1	14800	2	100	0	3	0	0	1	1	1	50	3	5	2	2	8	4	4	1	1	2	3	13	3	4	4	0	42	2	6	2800	6	10000	0	0	10000	24000	0	0
245	1	13	3	15	6	3	42	3	48	2	20000	2	70	1	3	0	0	0	1	1	56	4	3	2	5	8	2	6	1	0	0	3	14	3	3	2	1	14	2	13	2000	13	8000	0	0	8000	30000	0	0
260	1	17	4	10	3	2	24	2	48	2	11000	2	70	1	2	0	0	0	1	1	53	4	3	2	4	8	2	6	1	1	1	2	17	4	2	1	1	4	2	25	2800	25	13000	0	0	13000	32000	0	0
279	1	14	3	14	6	3	30	2	48	2	11000	2	80	1	2	0	0	0	1	1	59	4	4	2	5	10	3	7	1	0	0	3	14	3	5	2	3	40	2	20	3000	20	8000	0	0	8000	18000	0	0
24	3	20	4	17	10	5	50	3	9	1	10000	1	100	0	5	1	300	1	1	1	41	3	0	1	5	10	2	8	1	1	4	5	17	4	10	5	5	105	2	14	5000	14	0	0	0	0	50000	60000	0
365	2	8	2	11	4	2	20	1	48	2	19000	2	80	1	2	0	0	0	1	1	44	3	4	2	6	8	2	6	1	0	0	2	8	2	4	3	1	4	2	16	2500	16	10000	0	0	10000	24000	0	0
165	1	4	1	12	4	2	28	2	48	2	15000	2	80	1	3	0	0	0	1	1	32	2	11	4	4	8	2	6	1	1	3	3	2	1	2	1	1	48	2	11	2000	11	8000	0	4000	4000	24000	0	12000
356	2	8	2	14	6	3	30	2	48	2	18000	2	90	1	3	0	0	0	1	1	44	3	3	2	6	8	2	6	1	0	0	3	8	2	3	3	0	4	2	15	2000	15	10000	0	0	10000	30000	0	0
79	3	14	3	13	4	2	72	4	4	1	26000	3	100	0	1	0	0	1	1	1	51	4	11	4	1	8	5	3	2	1	4	3	10	2	4	4	0	40	2	7	3000	7	18000	0	18000	0	40000	0	40000
188	1	3	1	10	4	2	16	1	48	2	42000	4	90	1	2	0	0	0	1	1	32	2	6	3	6	10	2	8	1	0	0	2	3	1	4	2	2	40	2	24	2400	24	10000	0	0	10000	34000	0	14000
101	3	14	3	2	1	1	4	1	3	1	28000	3	100	0	3	0	0	1	1	1	48	3	12	4	3	9	4	5	1	1	5	3	14	3	4	3	1	105	2	5	2000	5	10000	0	0	10000	28000	0	0
289	1	12	3	14	6	3	30	2	48	2	18000	2	50	1	2	0	0	0	1	1	48	3	4	2	4	7	3	4	1	0	0	2	12	3	3	2	1	10	2	17	2500	17	10000	0	0	10000	20000	0	0
388	2	8	2	12	4	2	32	2	48	2	23000	3	80	1	3	0	0	1	1	1	43	3	2	2	3	6	2	4	1	0	0	3	10	2	3	3	0	10	2	18	2800	18	10000	0	0	10000	24000	0	0
181	1	6	2	12	4	2	32	2	48	2	13000	2	80	1	2	0	0	0	1	1	47	3	10	3	4	7	3	4	1	1	10	2	6	2	4	3	1	20	2	18	2800	18	5000	0	0	5000	14000	0	7000
189	1	3	1	12	4	2	32	2	48	2	42000	4	80	1	3	0	0	0	2	0	22	1	10	3	0	6	2	4	1	0	0	3	3	1	4	2	2	24	2	21	3000	21	21000	0	0	24000	30000	0	0
55	3	20	4	14	4	2	72	4	4	1	10000	1	100	0	1	0	0	1	1	1	51	4	10	3	1	7	4	3	1	0	0	3	17	4	6	4	2	35	2	11	2000	11	21000	18000	5000	0	50000	40000	15000
174	1	2	1	12	4	2	28	2	48	2	3000	1	70	1	2	0	0	0	1	1	63	5	5	2	0	8	6	2	1	0	0	2	2	1	2	2	0	7	2	26	1800	26	8000	0	4000	4000	10000	0	5000
168	1	5	1	12	4	2	28	2	48	2	28000	3	70	1	3	0	0	0	1	1	30	1	10	3	4	8	2	6	1	1	4	3	5	1	4	3	1	20	2	8	2000	8	10000	0	0	10000	18000	0	0
57	3	20	4	16	6	3	72	4	9	1	10000	1	100	0	1	0	0	1	1	1	60	4	5	2	0	6	4	2	1	1	4	5	12	3	1	1	0	70	2	8	3000	8	0	0	0	0	30000	12000	18000
201	1	9	2	27	14	5	72	4	48	2	43000	4	50	1	3	0	0	0	1	1	48	3	10	3	4	8	2	6	1	1	2	3	9	2	5	2	3	40	2	18	3000	18	10000	0	0	10000	24000	0	0
350	2	8	2	15	6	3	40	2	48	2	18000	2	60	1	3	0	0	0	1	1	47	3	3	2	6	8	2	6	1	0	0	3	8	2	4	3	1	10	2	17	3000	17	10000	0	0	10000	24000	0	0
372	2	8	2	18	8	4	48	3	48	2	19500	2	90	1	3	0	0	0	1	1	40	2	6	3	4	8	2	6	1	0	0	3	8	2	6	5	1	4	2	17	3000	17	10000	0	0	10000	24000	0	0
255	1	8	2	16	6	3	48	3	48	2	14000	2	70	1	2	0	0	0	1	1	36	2	4	2	3	7	2	5	1	0	0	2	8	2	3	2	1	40	2	13	2000	13	10000	0	0	10000	36000	0	0
361	2	10	2	14	6	3	48	3	48	2	30000	3	90	1	3	0	0	0	1	1	48	3	3	2	4	8	2	6	1	0	0	3	8	2	3	3	0	5	2	11	1700	11	16000	0	0	16000	32000	0	0
249	1	8	2	12	4	2	28	2	48	2	20000	2	90	1	3	0	0	0	1	1	42	3	3	2	5	7	2	5	1	0	0	3	8	2	3	2	1	40	2	13	2500	13	10000	0	0	10000	30000	0	0
80	3	14	3	4	2	1	12	1	2	1	14000	2	100	0	1	0	0	1	1	1	52	4	5	2	0	6	4	2	1	1	10	1	12	3	4	3	1	5	2	5	2000	5	14000	0	14000	0	34000	0	34000
180	1	5	1	34	14	5	126	4	48	2	58000	4	70	1	3	0	0	0	2	0	28	1	10	3	0	5	3	2	1	0	0	3	4	1	6	4	2	24	2	12	3000	12	10000	0	0	10000	16000	0	0
75	3	14	3	6	3	2	21	2	4	1	6000	1	100	0	3	0	0	1	1	1	54	4	8	3	0	5	3	2	1	1	10	3	14	3	6	4	2	40	2	6	3000	6	18000	0	18000	0	40000	0	40000
241	1	17	4	14	6	3	30	2	48	2	40000	4	90	1	2	0	0	0	1	1	57	4	4	2	6	9	2	7	1	1	2	2	17	4	4	3	1	20	2	17	3000	17	10000	0	0	10000	30000	0	0
369	2	7	2	11	4	2	20	1	48	2	16000	2	80	1	3	0	0	0	1	1	49	3	3	2	6	8	2	6	1	0	0	3	7	2	4	3	1	4	2	13	2000	13	16000	0	0	16000	32000	0	0
315	2	7	2	12	6	3	30	2	48	2	18000	2	60	1	3	0	0	0	1	1	38	2	6	3	4	8	2	6	1	0	0	3	7	2	3	2	1	10	2	11	2000	11	10000	0	0	10000	30000	0	0
317	2	11	3	22	11	5	55	3	48	2	18500	2	90	1	3	0	0	0	1	1	48	3	4	2	6	8	2	6	1	0	0	3	13	3	5	3	2	11	2	17	3000	17	10000	0	0	10000	30000	0	0
178	1	5	1	34	14	5	126	4	48	2	58000	4	90	1	3	0	0	0	2	0	25	1	15	4	0	6	2	4	1	0	0	3	3	1	6	5	1	63	2	17	3000	17	10000	0	0	10000	24000	0	10000
229	1	17	4	23	10	5	70	4	48	2	42000	4	50	1	3	0	0	0	5	0	48	3	4	2	5	11	4	7	1	0	0	3	17	4	5	3	2	4	2	11	3000	11	5000	0	0	5000	20000	0	0
246	1	7	2	16	10	5	70	4	48	2	30000	3	70	1	2	0	0	0	1	1	40	2	2	2	5	8	2	6	1	0	0	2	9	2	4	3	1	40	2	16	3000	16	10000	0	0	10000	30000	0	0
171	1	3	1	17	14	5	70	4	48	2	40000	4	100	0	3	0	0	0	1	1	31	2	12	4	3	6	2	4	1	1	2	3	3	1	4	4	0	3	2	20	3000	20	10000	0	0	10000	25000	0	0
73	3	14	3	2	1	1	4	1	1	1	26000	3	100	0	3	0	0	1	1	1	44	3	12	4	2	7	3	4	1	1	5	3	14	3	3	3	0	105	2	7	2500	7	20000	0	10000	10000	50000	0	30000
183	1	12	3	13	4	2	36	2	48	2	27500	3	90	1	3	0	0	0	1	1	37	2	5	2	4	8	2	6	1	0	0	3	20	4	4	2	2	40	2	19	3500	19	10000	0	0	10000	28000	0	14000
283	1	13	3	21	10	5	50	3	48	2	18000	2	90	1	3	0	0	0	1	1	35	2	10	3	4	8	2	6	1	0	0	3	13	3	3	2	1	14	2	13	2000	13	20000	0	0	20000	40000	0	0
197	1	9	2	14	6	3	30	2	48	2	18000	2	80	1	2	0	0	0	1	1	44	3	8	3	4	8	2	6	1	1	6	2	8	2	5	2	3	20	2	11	3000	11	17000	0	0	17000	24000	0	0
72	3	14	3	6	3	2	21	2	4	1	11700	2	100	0	3	0	0	1	1	1	54	4	10	3	4	10	4	6	1	1	16	3	14	3	5	5	0	40	2	5	2000	5	0	0	0	0	40000	0	0
343	2	7	2	14	6	3	48	3	48	2	16000	2	80	1	3	0	0	0	1	1	40	2	3	2	6	8	2	6	1	0	0	3	7	2	5	3	2	12	2	20	3000	20	15000	0	0	15000	30000	0	0
324	2	7	2	14	6	3	30	2	48	2	16000	2	80	1	3	0	0	0	1	1	40	2	3	2	2	6	2	4	1	0	0	3	11	3	4	3	1	12	2	25	2500	25	10000	0	0	10000	40000	0	0
222	1	13	3	12	4	2	28	2	48	2	34000	4	60	1	3	0	0	0	1	1	39	2	4	2	4	7	2	5	1	0	0	3	13	3	4	2	2	14	2	11	1800	11	13000	0	0	13000	42000	0	0
373	2	7	2	14	6	3	30	2	48	2	30000	3	85	1	3	0	0	0	1	1	43	3	3	2	5	8	2	7	1	0	0	3	7	2	3	3	0	4	2	11	2000	11	10000	0	0	10000	32000	0	0
371	2	5	1	14	6	3	30	2	48	2	25000	3	80	1	3	0	0	0	1	1	40	2	6	3	2	6	2	4	1	0	0	3	5	1	2	1	1	6	2	11	2000	11	16000	0	0	16000	32000	0	0
307	2	13	3	13	5	3	40	2	48	2	16500	2	90	1	3	0	0	0	1	1	49	3	2	2	5	8	3	5	1	0	0	3	17	4	3	2	1	24	2	15	2300	15	10000	0	0	10000	23000	0	0
385	2	10	2	11	4	2	20	1	48	2	23000	3	80	1	3	0	0	1	1	1	40	2	4	2	5	8	2	6	1	0	0	3	12	3	4	4	0	10	2	13	2500	13	10000	0	0	10000	28000	0	0
293	1	12	3	19	9	5	45	3	48	2	35000	4	90	1	3	0	0	0	1	1	44	3	4	2	5	7	2	5	1	0	0	3	12	3	3	2	1	18	2	17	2500	17	15000	0	0	15000	40000	0	0
242	1	12	3	12	4	2	28	2	48	2	13000	2	90	1	3	0	0	0	1	1	46	3	3	2	4	9	2	7	1	0	0	3	12	3	2	2	0	16	2	8	1600	8	10000	0	0	10000	40000	0	0
336	2	8	2	14	6	3	30	2	48	2	33000	4	90	1	2	0	0	0	1	1	44	3	7	3	6	9	3	6	1	0	0	2	8	2	4	4	0	12	2	15	1500	15	10000	0	0	10000	36000	0	0
74	3	14	3	4	2	1	12	1	2	1	26000	3	100	0	1	0	0	1	1	1	71	5	5	2	0	6	4	2	1	1	5	1	12	3	4	3	1	5	2	5	2000	5	0	0	0	0	40000	40000	0
393	2	7	2	12	4	2	32	2	48	2	21000	3	60	1	3	0	0	1	1	1	43	3	3	2	5	8	2	6	1	1	1	3	9	2	4	4	0	5	2	12	2200	12	19000	0	0	19000	32000	0	0
13	3	10	2	14	4	2	72	4	9	1	20000	2	100	0	3	1	300	1	1	1	43	3	10	3	5	9	1	8	1	0	0	5	10	2	4	4	0	32	2	17	2500	17	2500	2500	0	0	50000	50000	0
349	2	4	1	14	6	3	48	3	48	2	13000	2	80	1	3	0	0	0	1	1	49	3	4	2	4	8	2	6	1	0	0	3	4	1	4	3	1	12	2	15	2000	15	21000	0	0	23000	42000	0	0
106	3	17	4	4	2	1	12	1	2	1	44000	4	100	0	3	0	0	1	1	1	57	4	8	3	2	8	4	4	1	0	0	3	17	4	6	6	0	42	2	5	2500	5	14000	0	0	14000	35000	0	0
297	1	13	3	16	8	4	32	2	48	2	19500	2	80	1	2	0	0	0	1	1	49	3	6	3	6	8	2	6	1	0	0	2	13	3	3	2	1	14	2	17	2500	17	20000	0	0	20000	42000	0	0
209	1	17	4	29	14	5	84	4	48	2	30000	3	50	1	2	0	0	0	1	1	52	4	4	2	3	8	2	6	1	0	0	3	17	4	2	1	1	14	2	21	3000	21	18000	0	0	18000	40000	0	0
169	1	7	2	22	9	5	72	4	48	2	40000	4	70	1	3	0	0	0	1	1	37	2	10	3	5	9	2	7	1	1	3	3	7	2	5	3	2	63	2	9	2500	9	8000	0	0	8000	28000	0	0
266	1	7	2	23	9	5	81	4	48	2	14800	2	90	1	2	0	0	0	2	0	30	1	10	3	0	6	4	2	1	0	0	2	7	2	4	2	2	30	2	17	3000	17	8000	0	0	8000	18000	0	0
332	2	8	2	14	6	3	40	2	48	2	28000	3	90	1	3	0	0	0	1	1	44	3	4	2	6	10	2	8	1	0	0	3	8	2	4	3	1	10	2	13	2000	13	10000	0	0	10000	40000	0	0
287	1	12	3	24	10	5	80	4	48	2	43000	4	94	1	3	0	0	0	1	1	50	3	4	2	6	8	2	6	1	0	0	3	12	3	3	2	1	18	2	20	3000	20	15000	0	0	15000	40000	0	0
294	1	14	3	11	4	2	20	1	48	2	18000	2	50	1	2	0	0	0	1	1	50	3	3	2	4	8	3	5	1	0	0	2	14	3	1	1	0	56	2	20	2000	20	10000	0	0	10000	40000	0	0
275	1	17	4	12	4	2	30	2	48	2	24000	3	70	1	3	0	0	0	1	1	60	4	2	2	0	6	3	3	1	1	10	3	17	4	2	1	1	3	2	9	1800	9	16000	0	8000	8000	28000	0	14000
358	2	8	2	14	6	3	30	2	48	2	24000	3	80	1	3	0	0	0	1	1	44	3	3	2	5	8	2	6	1	0	0	3	8	2	4	4	0	5	2	16	3000	16	21000	0	0	24000	30000	0	0
186	1	6	2	19	9	5	45	3	48	2	19000	2	90	1	3	0	0	0	1	1	56	4	9	3	4	10	4	6	1	0	0	3	5	1	4	4	0	24	2	6	1800	6	10000	0	0	10000	14000	0	0
76	3	4	1	13	4	2	72	4	4	1	16000	2	100	0	3	0	0	1	1	1	54	4	10	3	3	9	4	5	1	1	16	3	3	1	5	3	2	72	2	8	3000	8	10000	0	10000	0	40000	0	40000
239	1	17	4	12	4	2	28	2	48	2	10000	1	90	1	3	0	0	0	1	1	61	5	2	2	0	7	4	3	1	0	0	3	17	4	4	3	1	12	2	12	1800	12	10000	0	0	10000	25000	0	0
270	1	8	2	12	4	2	28	2	48	2	19500	2	80	1	3	0	0	0	1	1	43	3	4	2	5	9	3	6	1	0	0	3	8	2	4	2	2	30	2	19	2500	19	9000	0	0	9000	32000	0	0
31	1	8	2	11	4	2	24	2	48	2	95000	4	80	1	3	0	0	0	1	1	47	3	10	3	1	9	4	5	1	0	0	3	8	2	1	1	0	49	2	8	2000	8	6831	0	0	6831	16821	0	0
251	1	8	2	12	4	2	28	2	48	2	14000	2	80	1	2	0	0	0	1	1	43	3	6	3	5	8	2	6	1	0	0	2	8	2	3	2	1	42	2	19	3000	19	13000	0	0	13000	40000	0	0
276	1	17	4	20	8	4	64	4	48	2	32000	4	70	1	3	0	0	0	1	1	52	4	4	2	4	8	3	5	1	0	0	3	14	3	3	2	1	40	2	10	3000	10	10000	0	0	10000	18000	0	0
353	2	8	2	14	6	3	30	2	48	2	42000	4	60	1	3	0	0	0	1	1	49	3	6	3	4	8	2	6	1	0	0	3	8	2	4	3	1	12	2	17	3000	17	15000	0	0	15000	32000	0	0
176	1	3	1	18	7	4	56	3	48	2	30000	3	80	1	3	0	0	0	2	0	27	1	15	4	0	6	2	4	1	0	0	3	3	1	5	3	2	56	2	12	3000	12	5000	0	0	5000	30000	0	0
32	1	1	1	17	10	5	50	3	10	1	3000	1	100	0	2	0	0	0	1	1	26	1	15	4	1	5	3	2	1	0	0	2	1	1	1	1	0	48	2	12	3000	12	6831	0	0	6831	16821	0	0
352	2	7	2	20	8	4	64	4	48	2	24000	3	90	1	3	0	0	0	1	1	44	3	4	2	6	9	3	6	1	0	0	3	8	2	3	2	1	4	2	17	3000	17	10000	0	0	10000	24000	0	0
367	2	8	2	22	9	5	72	4	48	2	33000	4	90	1	3	0	0	0	1	1	45	3	6	3	5	9	3	6	1	0	0	3	8	2	4	4	0	12	2	18	2800	18	10000	0	0	10000	24000	0	0
244	1	8	2	16	6	3	48	3	48	2	13000	2	90	1	3	0	0	0	1	1	36	2	10	3	4	8	2	6	1	0	0	3	8	2	4	2	2	40	2	16	2800	16	10000	0	0	10000	40000	0	0
295	1	8	2	19	9	5	45	3	48	2	34000	4	70	1	3	0	0	0	1	1	49	3	10	3	5	7	2	5	1	0	0	3	8	2	4	2	2	40	2	16	2800	16	18000	0	0	18000	40000	0	0
173	1	10	2	24	10	5	80	4	48	2	15000	2	50	1	3	0	0	0	1	1	52	4	4	2	0	6	4	2	1	1	10	3	5	1	4	4	0	4	2	30	3000	30	5000	0	0	5000	15000	0	0
274	1	17	4	12	4	2	30	2	48	2	19000	2	70	1	2	0	0	0	1	1	60	4	2	2	0	7	3	4	1	0	0	2	17	4	5	5	0	4	2	9	3000	9	9000	0	0	9000	18000	0	0
377	2	8	2	20	8	4	64	4	48	2	20000	2	80	1	3	0	0	1	1	1	50	3	3	2	4	9	4	5	1	0	0	3	9	2	4	4	0	12	2	14	2500	14	4000	0	0	4000	18000	0	0
300	1	17	4	16	6	3	48	3	48	2	16000	2	80	1	2	0	0	0	1	1	50	3	2	2	4	8	4	4	1	1	1	2	17	4	2	1	1	10	2	17	2500	17	14000	0	0	14000	24000	0	0
421	2	9	2	16	6	3	48	3	48	2	16000	2	80	1	3	0	0	1	1	1	59	4	4	2	6	9	2	7	1	1	1	3	9	2	6	5	1	4	2	11	1800	11	12000	0	0	12000	44000	0	0
200	1	3	1	12	4	2	28	2	48	2	29000	3	70	1	3	0	0	0	2	0	29	1	10	3	0	8	2	6	1	0	0	3	3	1	3	3	0	70	2	9	3000	9	10000	0	0	10000	24000	0	0
346	2	7	2	19	9	5	48	3	48	2	24000	3	80	1	3	0	0	0	1	1	43	3	3	2	4	7	3	4	1	0	0	3	7	2	3	2	1	4	2	13	2000	13	10000	0	0	10000	30000	0	0
248	1	9	2	12	4	2	28	2	48	2	32000	4	100	0	3	0	0	0	1	1	41	3	8	3	5	8	2	6	1	0	0	3	9	2	5	3	2	40	2	16	3000	16	14000	0	0	14000	40000	0	0
199	1	10	2	16	6	3	48	3	48	2	27000	3	80	1	2	0	0	0	1	1	54	4	10	3	4	9	3	6	1	1	4	2	10	2	3	2	1	40	2	17	3000	17	10000	0	0	10000	28000	0	0
320	2	7	2	27	14	5	70	4	48	2	30000	3	90	1	3	0	0	0	1	1	50	3	4	2	3	7	2	5	1	0	0	3	7	2	4	3	1	14	2	13	2500	13	10000	0	0	10000	36000	0	0
198	1	10	2	24	10	5	80	4	48	2	42000	4	70	1	3	0	0	0	1	1	40	2	10	3	5	9	2	7	1	0	0	3	7	2	4	2	2	40	2	15	3000	15	15000	0	0	15000	40000	0	0
323	2	8	2	14	6	3	30	2	48	2	18000	2	80	1	3	0	0	0	1	1	40	2	6	3	7	9	2	7	1	0	0	3	12	3	6	4	2	10	2	10	2500	10	10000	0	0	10000	32000	0	0
413	2	8	2	16	6	3	48	3	48	2	19500	2	80	1	3	0	0	1	1	1	49	3	4	2	5	8	2	6	1	0	0	3	10	2	6	5	1	4	2	11	1800	11	10000	0	0	10000	47000	0	0
364	2	8	2	18	8	4	48	3	48	2	30000	3	80	1	3	0	0	0	1	1	49	3	3	2	6	8	2	6	1	0	0	3	8	2	6	3	3	4	2	20	3000	20	16000	0	0	16000	40000	0	0
329	2	8	2	11	4	2	20	1	48	2	24000	3	60	1	3	0	0	0	1	1	44	3	6	3	4	9	3	6	1	0	0	3	10	2	6	3	3	18	2	20	2000	20	10000	0	0	10000	40000	0	0
277	1	17	4	10	3	2	21	2	48	2	13000	2	70	1	2	0	0	0	1	1	68	5	2	2	0	5	4	1	1	1	3	2	17	4	2	1	1	3	2	6	1000	6	10000	0	0	10000	32000	0	0
296	1	9	2	11	4	2	20	1	48	2	18000	2	90	1	2	0	0	0	1	1	49	3	4	2	5	7	2	5	1	0	0	2	9	2	4	3	1	14	2	17	3000	17	15000	0	0	15000	43000	0	0
285	1	8	2	14	6	3	30	2	48	2	18000	2	60	1	2	0	0	0	1	1	40	2	4	2	5	9	2	7	1	1	2	2	8	2	4	3	1	10	2	11	2000	11	20000	0	0	20000	50000	0	0
370	2	8	2	22	9	5	72	4	48	2	30000	3	85	1	3	0	0	0	1	1	49	3	3	2	2	6	2	4	1	0	0	3	8	2	2	1	1	5	2	17	2500	17	20000	0	0	20000	44000	0	0
402	2	9	2	16	6	3	48	3	48	2	16000	2	90	1	3	0	0	1	1	1	50	3	4	2	7	10	2	8	1	1	1	3	12	3	4	3	1	10	2	12	3000	12	11000	0	0	11000	30000	0	0
334	2	8	2	14	6	3	48	3	48	2	24000	3	80	1	3	0	0	0	1	1	44	3	6	3	4	9	3	6	1	0	0	3	8	2	4	3	1	12	2	25	2500	25	13000	0	0	13000	36000	0	0
310	2	11	3	13	5	3	40	2	48	2	18500	2	95	1	2	0	0	0	1	1	44	3	3	2	5	8	3	5	1	0	0	2	16	4	3	2	1	14	2	11	1800	11	16000	0	0	16000	32000	0	0
432	2	9	2	13	4	2	36	2	48	2	23000	3	80	1	3	0	0	1	1	1	49	3	3	2	5	8	2	6	1	0	0	3	10	2	5	5	0	16	2	11	2000	11	18000	0	0	18000	43000	0	0
403	2	8	2	16	6	3	48	3	48	2	23000	3	90	1	3	0	0	1	1	1	50	3	2	2	4	7	2	5	1	1	2	3	10	2	4	3	1	14	2	14	2500	14	16000	0	0	16000	40000	0	0
259	1	9	2	19	8	4	56	3	48	2	23000	3	90	1	3	0	0	0	1	1	54	4	4	2	4	7	2	5	1	1	2	3	9	2	4	4	0	24	2	13	3000	13	10000	0	0	10000	38000	0	0
327	2	6	2	14	6	3	40	2	48	2	18000	2	90	1	3	0	0	0	1	1	44	3	6	3	4	9	3	6	1	0	0	3	7	2	6	3	3	10	2	17	2500	17	13000	0	0	13000	30000	0	0
331	2	9	2	14	6	3	40	2	48	2	18000	2	60	1	3	0	0	0	1	1	46	3	4	2	5	9	3	6	1	0	0	3	9	2	4	3	1	16	2	17	2500	17	10000	0	0	10000	30000	0	0
449	2	9	2	12	4	2	30	2	48	2	23000	3	80	1	2	0	0	1	1	1	54	4	1	2	1	7	4	3	1	1	2	2	9	2	3	3	0	6	2	13	2300	13	8000	0	0	8000	18000	0	0
391	2	7	2	16	6	3	48	3	48	2	21000	3	80	1	3	0	0	1	1	1	42	3	2	2	4	7	2	5	1	0	0	3	10	2	4	3	1	4	2	16	2800	16	21000	0	0	24000	40000	0	0
335	2	10	2	24	10	5	80	4	48	2	33000	4	90	1	3	0	0	0	1	1	40	2	6	3	4	10	3	7	1	0	0	3	10	2	4	4	0	18	2	10	1800	10	15000	0	0	15000	30000	0	0
234	1	13	3	13	4	2	36	2	48	2	13000	2	50	1	2	0	0	0	1	1	51	4	4	2	5	10	4	6	1	1	4	2	13	3	4	3	1	14	2	19	3000	19	10000	0	0	10000	24000	0	0
418	2	7	2	12	4	2	32	2	48	2	30000	3	80	1	3	0	0	1	1	1	51	4	4	2	5	8	2	6	1	1	1	3	10	2	4	3	1	5	2	11	2000	11	10000	0	0	10000	44000	0	0
438	2	8	2	16	6	3	48	3	48	2	24000	3	80	1	3	0	0	1	1	1	49	3	4	2	6	11	4	7	1	0	0	3	8	2	3	4	1	14	2	15	3000	15	10000	0	0	10000	18000	0	0
428	2	8	2	16	6	3	48	3	48	2	24000	3	80	1	3	0	0	1	1	1	51	4	4	2	5	9	2	7	1	1	1	3	10	2	3	2	1	4	2	9	1800	9	18000	0	0	18000	44000	0	0
301	1	13	3	11	4	2	20	1	48	2	18000	2	80	1	2	0	0	0	1	1	49	3	4	2	5	9	4	5	1	1	1	2	13	3	2	1	1	18	2	18	1800	18	10000	0	0	10000	40000	0	0
366	2	7	2	14	6	3	48	3	48	2	30000	3	80	1	3	0	0	0	1	1	52	4	5	2	3	8	3	5	1	0	0	3	7	2	4	4	0	4	2	11	2000	11	16000	0	0	16000	30000	0	0
354	2	9	2	11	4	2	20	1	48	2	30000	3	80	1	3	0	0	0	1	1	44	3	6	3	4	8	3	5	1	0	0	3	9	2	4	2	2	4	2	11	2000	11	10000	0	0	10000	30000	0	0
325	2	7	2	15	7	4	35	2	48	2	16000	2	80	1	3	0	0	0	1	1	42	3	6	3	4	9	3	6	1	0	0	3	10	2	4	3	1	14	2	16	2500	16	10000	0	0	10000	30000	0	0
212	1	17	4	29	14	5	84	4	48	2	33000	4	70	1	3	0	0	0	1	1	57	4	4	2	4	8	3	5	1	1	2	3	17	4	4	2	2	14	2	30	3000	30	13000	0	0	13000	40000	0	0
92	2	7	2	13	4	2	72	4	4	1	30000	3	100	0	2	0	0	0	1	1	43	3	11	4	4	9	3	6	2	1	4	3	7	2	4	4	0	40	2	8	3000	8	0	0	0	0	30000	0	0
211	1	9	2	15	6	3	42	3	48	2	18000	2	70	1	2	0	0	0	1	1	47	3	3	2	4	9	3	6	1	0	0	2	9	2	4	3	1	14	2	20	3200	20	16000	0	0	16000	32000	0	0
269	1	8	2	24	10	5	80	4	48	2	33000	4	70	1	3	0	0	0	2	0	34	2	10	3	0	9	3	6	1	0	0	3	8	2	3	2	1	30	2	16	3000	16	10000	0	0	10000	30000	0	0
175	1	3	1	12	4	2	28	2	48	2	13000	2	40	1	2	0	0	0	1	1	61	5	4	2	0	9	6	3	1	1	12	3	2	1	4	3	1	8	2	25	2000	25	13000	0	0	13000	26000	0	0
386	2	9	2	11	4	2	20	1	48	2	33000	4	100	0	3	0	0	1	1	1	42	3	4	2	5	9	2	7	1	0	0	3	10	2	5	5	0	10	2	17	3000	17	10000	0	0	10000	40000	0	0
339	2	8	2	14	6	3	48	3	48	2	32000	4	80	1	3	0	0	0	1	1	50	3	1	2	4	9	3	6	1	0	0	3	8	2	3	2	1	4	2	17	2000	17	10000	0	0	10000	40000	0	0
219	1	17	4	23	10	5	70	4	48	2	16000	2	80	1	3	0	0	0	1	1	50	3	4	2	0	6	4	2	1	0	0	3	13	3	3	3	0	14	2	17	3000	17	10000	0	0	10000	24000	0	0
341	2	8	2	14	6	3	48	3	48	2	30000	3	90	1	3	0	0	0	1	1	48	3	4	2	6	9	3	6	1	0	0	3	8	2	4	4	0	14	2	20	3000	20	15000	0	0	15000	30000	0	0
216	1	5	1	12	4	2	32	2	48	2	16000	2	80	1	3	0	0	0	1	1	41	3	6	3	4	8	3	5	1	0	0	3	5	1	4	2	2	40	2	2	2300	2	16000	0	0	16000	32000	0	0
423	2	8	2	16	6	3	48	3	48	2	16000	2	80	1	3	0	0	1	1	1	51	4	4	2	6	9	2	7	1	0	0	3	9	2	4	2	2	4	2	19	3000	19	20000	0	0	20000	44000	0	0
355	2	7	2	14	6	3	48	3	48	2	30000	3	80	1	3	0	0	0	1	1	43	3	3	2	4	8	2	6	1	0	0	3	7	2	3	3	0	4	2	16	3000	16	20000	0	0	20000	40000	0	0
243	1	17	4	12	4	2	28	2	48	2	16000	2	50	1	2	0	0	0	1	1	63	5	2	2	3	9	4	5	1	0	0	2	17	4	3	2	1	3	2	22	2800	22	10000	0	0	10000	30000	0	0
167	1	5	1	21	9	5	63	4	48	2	50000	4	50	1	3	0	0	0	1	1	47	3	11	4	5	10	3	7	1	1	10	3	2	1	4	2	2	60	2	14	2500	14	15000	0	0	15000	25000	0	0
220	1	13	3	24	10	5	80	4	48	2	50000	4	80	1	3	0	0	0	1	1	50	3	4	2	4	8	3	5	1	0	0	3	13	3	5	2	3	4	2	16	2800	16	13000	0	5000	8000	34000	0	20000
368	2	9	2	14	6	3	30	2	48	2	30000	3	80	1	3	0	0	0	1	1	43	3	4	2	5	8	2	6	1	0	0	3	9	2	4	4	0	6	2	17	3000	17	21000	0	0	30000	42000	0	0
304	2	9	2	13	5	3	40	2	48	2	24000	3	70	1	2	0	0	0	1	1	48	3	2	2	4	6	2	4	1	1	2	2	12	3	4	3	1	42	2	8	2500	8	12000	0	0	12000	30000	0	0
344	2	10	2	20	8	4	64	4	48	2	33000	4	90	1	3	0	0	0	1	1	50	3	4	2	6	9	3	6	1	0	0	3	8	2	4	3	1	10	2	19	3000	19	10000	0	0	10000	30000	0	0
376	2	8	2	12	4	2	32	2	48	2	18500	2	80	1	3	0	0	0	1	1	43	3	2	2	4	8	2	6	1	0	0	3	8	2	3	3	0	6	2	15	3000	15	13000	0	0	13000	40000	0	0
360	2	8	2	14	6	3	30	2	48	2	33000	4	90	1	3	0	0	0	1	1	50	3	4	2	7	9	2	7	1	0	0	3	8	2	4	3	1	5	2	17	3000	17	21000	0	0	21000	43000	0	0
410	2	8	2	16	6	3	48	3	48	2	16000	2	90	1	3	0	0	1	1	1	44	3	6	3	4	7	2	5	1	1	1	3	8	2	2	1	1	4	2	11	2000	11	16000	0	0	16000	48000	0	0
268	1	3	1	24	10	5	80	4	48	2	33000	4	70	1	3	0	0	0	2	0	21	1	10	3	0	7	3	4	1	0	0	3	3	1	3	2	1	12	2	12	2800	12	10000	0	0	10000	30000	0	0
312	2	12	3	12	6	3	30	2	48	2	32000	4	70	1	3	0	0	0	1	1	48	3	3	2	5	8	2	6	1	1	2	3	12	3	4	4	0	10	2	16	2500	16	20000	0	10000	10000	50000	0	30000
280	1	5	1	14	5	3	40	2	48	2	18000	2	90	1	3	0	0	0	1	1	36	2	8	3	4	7	2	5	1	1	2	3	5	1	4	4	0	14	2	8	2000	8	10000	0	0	10000	48000	0	0
159	1	4	1	12	4	2	28	2	48	2	10000	1	100	0	2	0	0	0	1	1	61	5	8	3	0	6	4	2	1	1	6	2	4	1	4	3	1	42	2	11	2000	11	21000	0	100000	0	30000	0	30000
400	2	9	2	15	6	3	36	2	48	2	18000	2	90	1	3	0	0	1	1	1	40	2	3	2	4	8	2	6	1	0	0	3	9	2	4	3	1	10	2	8	1800	8	16000	0	0	16000	42000	0	0
237	1	12	3	10	3	2	21	2	48	2	16000	2	40	1	2	0	0	0	1	1	61	5	4	2	0	7	5	2	1	1	10	3	12	3	2	1	1	4	2	9	1800	9	8000	0	0	8000	24000	0	0
389	2	12	3	13	4	2	36	2	48	2	21000	3	80	1	2	0	0	1	1	1	50	3	1	2	4	8	3	5	1	0	0	2	12	3	3	3	0	6	2	15	2500	15	13000	0	0	13000	33000	0	0
254	1	9	2	12	4	2	28	2	48	2	18000	2	70	1	2	0	0	0	1	1	40	2	4	2	5	8	3	5	1	0	0	2	9	2	4	2	2	14	2	10	1800	10	10000	0	0	10000	42000	0	0
375	2	8	2	14	6	3	30	2	48	2	19000	2	80	1	3	0	0	0	1	1	53	4	5	2	4	6	2	4	1	0	0	3	8	2	5	5	0	3	2	15	3000	15	18000	0	0	18000	42000	0	0
340	2	8	2	14	6	3	48	3	48	2	16000	2	90	1	3	0	0	0	1	1	44	3	3	2	4	6	2	4	1	0	0	3	8	2	3	2	1	4	2	10	3000	10	13000	0	0	13000	32000	0	0
357	2	8	2	14	6	3	30	2	48	2	16000	2	80	1	3	0	0	0	1	1	50	3	3	2	5	8	3	5	1	0	0	2	8	2	4	4	0	4	2	13	2000	13	21000	0	0	24000	40000	0	0
318	2	9	2	21	10	5	50	3	48	2	32000	4	80	1	3	0	0	0	1	1	48	3	5	2	6	9	3	6	1	0	0	3	11	3	4	3	1	10	2	13	2000	13	15000	0	0	15000	40000	0	0
419	2	8	2	16	6	3	48	3	48	2	24000	3	80	1	3	0	0	1	1	1	49	3	4	2	5	8	2	6	1	1	1	3	10	2	4	2	2	6	2	8	1800	8	10000	0	0	10000	44000	0	0
278	1	13	3	14	6	3	30	2	48	2	30000	3	60	1	3	0	0	0	1	1	35	2	10	3	5	8	2	6	1	0	0	3	13	3	3	3	0	43	2	8	2500	8	10000	0	0	10000	38000	0	0
284	1	8	2	14	6	3	30	2	48	2	16000	2	80	1	3	0	0	0	1	1	44	3	6	3	7	9	2	7	1	0	0	3	8	2	4	3	1	14	2	9	2800	9	18000	0	0	18000	36000	0	0
384	2	8	2	16	6	3	48	3	48	2	24000	3	80	1	3	0	0	1	1	1	50	3	4	2	3	8	4	4	1	0	0	3	8	2	3	3	0	10	2	10	2500	10	10000	0	0	10000	20000	0	0
424	2	8	2	16	6	3	48	3	48	2	18000	2	80	1	3	0	0	1	1	1	49	3	4	2	4	7	2	5	1	1	1	3	8	2	4	4	0	6	2	10	2000	10	15000	0	0	15000	50000	0	0
431	2	8	2	16	6	3	48	3	48	2	24000	3	80	1	3	0	0	1	1	1	49	3	4	2	3	7	2	5	1	0	0	3	9	2	4	4	0	5	2	10	2000	10	16000	0	0	16000	50000	0	0
417	2	8	2	16	6	3	48	3	48	2	23000	3	80	1	3	0	0	1	1	1	49	3	6	3	4	8	2	6	1	0	0	3	8	2	5	4	1	4	2	10	2000	10	20000	0	0	20000	50000	0	0
261	1	16	4	12	4	2	28	2	48	2	1000	1	100	0	3	0	0	0	1	1	54	4	5	2	6	8	2	6	1	0	0	3	16	4	3	3	0	10	2	13	3000	13	20000	0	0	20000	48000	0	0
247	1	8	2	15	6	3	42	3	48	2	32000	4	70	1	3	0	0	0	1	1	35	2	10	3	2	7	2	5	1	0	0	3	8	2	3	3	0	48	2	10	3000	10	12000	0	0	12000	40000	0	0
210	1	14	3	12	4	2	28	2	48	2	13000	2	40	1	3	0	0	0	1	1	51	4	4	2	4	8	2	6	1	1	3	3	14	3	6	5	1	3	2	10	3000	10	10000	0	0	10000	40000	0	20000
214	1	3	1	12	4	2	28	2	48	2	37000	4	70	1	3	0	0	0	2	0	29	1	10	3	0	6	2	4	1	0	0	3	3	1	4	3	1	70	2	10	3000	10	16000	0	0	16000	40000	0	0
196	1	8	2	17	6	3	54	3	48	2	50000	4	60	1	3	0	0	0	2	0	36	2	10	3	0	6	2	4	1	1	3	3	7	2	5	4	1	56	2	10	2800	10	10000	0	0	10000	35000	0	0
440	2	8	2	16	6	3	48	3	48	2	23000	3	70	1	3	0	0	1	1	1	49	3	4	2	5	9	3	6	1	1	2	3	8	2	5	3	2	6	2	13	2000	13	10000	0	0	10000	40000	0	0
319	2	13	3	12	6	3	30	2	48	2	30000	3	80	1	3	0	0	0	1	1	50	3	4	2	5	8	3	5	1	0	0	3	13	3	3	3	0	16	2	13	2000	13	16000	0	0	16000	40000	0	0
404	2	7	2	11	4	2	20	1	48	2	16000	2	80	1	3	0	0	1	1	1	44	3	2	2	6	8	2	6	1	0	0	3	9	2	5	5	0	10	2	17	3000	17	16000	0	0	16000	40000	0	0
322	2	11	3	14	6	3	30	2	48	2	40000	4	80	1	3	0	0	0	1	1	50	3	4	2	4	9	3	6	1	1	2	3	13	3	4	4	0	10	2	17	3000	17	10000	0	0	10000	32000	0	0
381	2	8	2	12	4	2	32	2	48	2	18000	2	80	1	3	0	0	1	1	1	44	3	2	2	6	10	3	7	1	0	0	3	10	2	5	3	2	4	2	17	3000	17	16000	0	0	16000	32000	0	0
302	1	12	3	11	4	2	20	1	48	2	30000	3	90	1	3	0	0	0	1	1	50	3	2	2	5	10	3	7	1	1	2	3	12	3	3	2	1	40	2	18	2800	18	18000	0	0	18000	42000	0	0
267	1	17	4	20	8	4	64	4	48	2	19000	2	80	1	3	0	0	0	1	1	43	3	3	2	6	10	3	7	1	1	1	3	17	4	5	2	3	43	2	7	2000	7	9000	0	0	9000	30000	0	0
226	1	13	3	15	6	3	42	3	48	2	16000	2	70	1	2	0	0	0	1	1	55	4	5	2	3	9	4	5	1	0	0	3	13	3	4	2	2	6	2	18	2800	18	16000	0	8000	8000	32000	0	16000
407	2	9	2	11	4	2	20	1	48	2	40000	4	80	1	3	0	0	1	1	1	44	3	4	2	5	8	2	6	1	0	0	3	9	2	4	4	0	8	2	12	3000	12	10000	0	0	10000	40000	0	0
225	1	17	4	12	4	2	28	2	48	2	18000	2	70	1	3	0	0	0	1	1	65	5	4	2	0	6	4	2	1	0	0	3	17	4	5	2	3	17	2	17	3000	17	18000	0	8000	10000	28000	0	16000
170	1	7	2	24	10	5	80	4	48	2	55000	4	50	1	3	0	0	0	1	1	48	3	10	3	4	9	3	6	1	1	4	2	5	1	3	3	0	14	2	12	1800	12	10000	0	5000	5000	35000	0	15000
394	2	8	2	11	4	2	20	1	48	2	24000	3	80	1	2	0	0	1	1	1	44	3	3	2	3	7	2	5	1	0	0	2	8	2	4	3	1	10	2	14	2800	14	11000	0	0	11000	48000	0	0
444	2	7	2	12	4	2	30	2	48	2	24000	3	80	1	2	0	0	1	1	1	43	3	4	2	4	8	2	6	1	1	2	3	9	2	4	4	0	16	2	17	3000	17	10000	0	0	10000	50000	0	0
163	1	7	2	11	4	2	21	2	48	2	20000	2	80	1	3	0	0	0	1	1	60	4	8	3	1	8	4	4	1	0	0	3	7	2	2	2	0	40	2	6	1000	6	20000	0	0	20000	40000	0	0
207	1	9	2	22	10	5	60	3	48	2	33000	4	70	1	2	0	0	0	1	1	40	2	4	2	5	10	3	7	1	1	2	2	9	2	4	2	2	40	2	18	2800	18	21000	0	0	32000	44000	0	0
435	2	8	2	16	6	3	48	3	48	2	20000	2	60	1	3	0	0	1	1	1	53	4	4	2	5	9	3	6	1	0	0	3	8	2	6	6	0	12	2	30	3000	30	18000	0	0	18000	44000	0	0
281	1	5	1	13	5	3	30	2	48	2	30000	3	100	0	3	0	0	0	2	0	33	2	10	3	0	7	3	4	1	0	0	3	5	1	4	3	1	14	2	19	3000	19	15000	0	0	15000	43000	0	0
412	2	12	3	23	9	5	81	4	48	2	30000	3	80	1	3	0	0	1	1	1	49	3	4	2	3	8	2	6	1	0	0	3	12	3	4	2	2	6	2	12	2800	12	10000	0	0	10000	44000	0	0
422	2	9	2	16	6	3	48	3	48	2	19000	2	80	1	3	0	0	1	1	1	49	3	6	3	5	9	3	6	1	1	2	3	9	2	6	5	1	4	2	11	2000	11	16000	0	0	16000	40000	0	0
252	1	13	3	16	6	3	50	3	48	2	23000	3	90	1	2	0	0	0	1	1	43	3	7	3	4	8	3	5	1	0	0	2	13	3	3	2	1	40	2	16	3000	16	10000	0	0	10000	40000	0	0
253	1	13	3	12	4	2	28	2	48	2	32000	4	70	1	3	0	0	0	1	1	58	4	7	3	6	10	3	7	1	0	0	3	13	3	6	3	3	3	2	13	3000	13	10000	0	0	10000	40000	0	0
218	1	17	4	16	6	3	48	3	48	2	16000	2	70	1	2	0	0	0	1	1	40	2	6	3	5	9	3	6	1	0	0	2	17	4	4	2	2	14	2	16	2500	16	18000	0	9000	9000	48000	0	18000
387	2	10	2	12	4	2	32	2	48	2	23000	3	80	1	3	0	0	1	1	1	43	3	4	2	8	12	3	9	1	0	0	3	11	3	4	4	0	8	2	14	2500	14	10000	0	0	10000	32000	0	0
408	2	10	2	16	6	3	48	3	48	2	24000	3	80	1	3	0	0	1	1	1	43	3	5	2	4	7	2	5	1	0	0	3	10	2	3	2	1	4	2	14	2500	14	16000	0	0	16000	48000	0	0
273	1	9	2	17	8	4	40	2	48	2	16000	2	50	1	3	0	0	0	1	1	43	3	4	2	5	8	3	5	1	0	0	3	9	2	3	2	1	14	2	17	3200	17	10000	0	0	10000	40000	0	0
399	2	7	2	16	6	3	48	3	48	2	36000	4	90	1	3	0	0	1	1	1	44	3	3	2	6	10	3	7	1	0	0	3	8	2	3	3	0	10	2	13	3000	13	10000	0	0	10000	30000	0	0
309	2	14	3	13	5	3	40	2	48	2	24000	3	90	1	3	0	0	0	1	1	43	3	3	2	5	8	3	5	1	0	0	3	17	4	4	4	0	10	2	17	3000	17	15000	0	0	15000	36000	0	0
238	1	8	2	13	4	2	36	2	48	2	40000	4	80	1	3	0	0	0	1	1	42	3	3	2	5	9	3	6	1	1	2	2	8	2	4	2	2	14	2	10	2300	10	19000	0	0	19000	40000	0	0
425	2	10	2	11	4	2	20	1	48	2	19000	2	80	1	3	0	0	1	1	1	49	3	4	2	4	10	4	6	1	0	0	3	12	3	5	5	4	4	2	20	1800	20	20000	0	0	20000	50000	0	0
392	2	10	2	14	6	3	30	2	48	2	22000	3	70	1	3	0	0	1	1	1	51	4	1	2	4	8	3	5	1	1	2	3	13	3	3	2	1	10	2	9	1800	9	18000	0	0	18000	42000	0	0
236	1	10	2	12	4	2	28	2	48	2	16000	2	80	1	3	0	0	0	1	1	37	2	10	3	5	8	2	6	1	0	0	3	10	2	4	3	1	42	2	16	3000	16	8000	0	4000	4000	50000	0	40000
448	2	9	2	15	6	3	36	2	48	2	23000	3	80	1	3	0	0	1	1	1	53	4	4	2	5	8	2	6	1	1	2	3	9	2	4	4	0	16	2	10	2000	10	14000	0	0	14000	50000	0	0
416	2	8	2	11	4	2	24	2	48	2	24000	3	80	1	3	0	0	1	1	1	49	3	4	2	5	10	3	7	1	0	0	3	8	2	4	3	1	6	2	10	1800	10	16000	0	0	16000	44000	0	0
433	2	9	2	16	6	3	48	3	48	2	18000	2	60	1	3	0	0	1	1	1	51	4	4	2	6	9	2	7	1	1	2	3	9	2	4	4	0	6	2	8	2400	8	10000	0	0	10000	42000	0	0
342	2	9	2	18	7	4	52	3	48	2	33000	4	90	1	3	0	0	0	1	1	44	3	3	2	4	8	3	5	1	0	0	3	9	2	4	2	2	12	2	14	2500	14	21000	0	0	30000	40000	0	0
380	2	13	3	22	9	5	72	4	48	2	21000	3	90	1	3	0	0	1	1	1	43	3	2	2	4	8	3	5	1	0	0	3	13	3	3	2	1	14	2	14	2500	14	12000	0	0	12000	40000	0	0
348	2	8	2	20	8	4	64	4	48	2	30000	3	90	1	3	0	0	0	1	1	48	3	3	2	6	9	3	6	1	0	0	3	10	2	4	3	1	8	2	14	2500	14	21000	0	0	24000	40000	0	0
321	2	9	2	21	10	5	50	3	48	2	13000	2	100	0	2	0	0	0	1	1	42	3	6	3	6	9	3	6	1	0	0	2	9	2	3	2	1	14	2	14	2500	14	10000	0	0	10000	40000	0	0
330	2	10	2	14	6	3	48	3	48	2	40000	4	60	1	3	0	0	0	1	1	50	3	2	2	6	10	2	8	1	0	0	3	10	2	6	5	1	10	2	10	3000	10	20000	0	0	20000	40000	0	0
333	2	8	2	14	6	3	40	2	48	2	44000	4	90	1	3	0	0	0	1	1	47	3	4	2	5	9	2	7	1	0	0	3	8	2	4	3	1	10	2	10	3000	10	20000	0	0	20000	40000	0	0
363	2	7	2	22	9	5	72	4	48	2	24000	3	90	1	3	0	0	0	1	1	49	3	3	2	6	8	2	6	1	0	0	3	7	2	6	5	1	10	2	10	3000	100	16000	0	0	16000	40000	0	0
347	2	7	2	14	6	3	48	3	48	2	16000	2	80	1	3	0	0	0	1	1	49	3	3	2	6	9	3	6	1	0	0	3	7	2	4	2	2	10	2	19	3000	19	20000	0	0	20000	40000	0	0
264	1	17	4	21	8	4	72	4	48	2	18000	2	90	1	2	0	0	0	1	1	52	4	4	2	5	8	3	5	1	0	0	2	17	4	3	2	1	42	2	12	2300	12	20000	0	0	20000	48000	0	0
437	2	9	2	12	4	2	30	2	48	2	16000	2	80	1	3	0	0	1	1	1	40	2	4	2	5	9	3	6	1	1	2	3	9	2	4	4	0	12	2	11	2000	11	13000	0	0	13000	44000	0	0
316	2	9	2	12	6	3	30	2	48	2	19000	2	80	1	3	0	0	0	1	1	40	2	3	2	6	9	3	6	1	0	0	3	9	2	4	2	1	18	2	7	2000	7	10000	0	0	10000	30000	0	0
166	1	1	1	12	4	2	28	2	38	2	40000	4	70	1	3	0	0	0	1	1	58	4	5	2	2	7	3	4	1	1	4	3	1	1	4	3	1	70	2	12	3000	12	10000	0	0	10000	30000	0	0
258	1	17	4	12	4	2	32	2	48	2	13000	2	70	1	2	0	0	0	1	1	60	4	2	2	0	6	4	2	1	0	0	2	17	4	2	2	0	7	2	11	2000	11	18000	0	0	18000	40000	0	0
256	1	17	4	12	4	2	32	2	48	2	16000	2	90	1	2	0	0	0	1	1	53	4	6	3	0	5	4	1	1	0	0	2	17	4	3	3	0	40	2	11	2000	11	10000	0	0	10000	40000	0	0
265	1	17	4	12	6	3	18	1	48	2	18000	2	50	1	2	0	0	0	1	1	62	5	2	2	0	8	6	2	1	0	0	2	17	4	2	1	1	4	2	30	3000	30	10000	0	0	10000	30000	0	0
195	1	8	2	12	4	2	30	2	48	2	40000	4	100	0	3	0	0	0	1	1	50	3	10	3	3	7	2	5	1	1	5	3	8	2	5	3	1	40	2	12	3000	12	10000	0	0	10000	50000	0	0
272	1	12	3	12	4	2	30	2	48	2	19000	2	70	1	3	0	0	0	1	1	43	3	5	2	5	9	3	6	1	0	0	3	12	3	5	3	2	10	2	13	3000	13	15000	0	0	15000	40000	0	0
436	2	13	3	16	6	3	48	3	48	2	24000	3	80	1	3	0	0	1	1	1	54	4	4	2	6	10	3	7	1	1	1	3	13	3	5	5	0	6	2	17	3000	17	10000	0	0	10000	40000	0	0
221	1	22	4	23	10	5	70	4	48	2	43000	4	80	1	2	0	0	0	1	1	64	5	4	2	0	6	4	2	1	0	0	3	14	3	4	3	1	4	2	13	3000	13	10000	0	0	10000	30000	0	0
232	1	12	3	12	4	2	28	2	48	2	14000	2	70	1	2	0	0	0	1	1	43	3	6	3	5	10	4	6	1	0	0	2	12	3	4	2	2	40	2	16	3000	16	9000	0	4000	5000	35000	0	15000
362	2	9	2	22	9	5	72	4	48	2	30000	3	80	1	3	0	0	0	1	1	53	4	6	3	4	8	2	6	1	0	0	3	11	3	4	3	1	10	2	7	2000	7	21000	0	0	24000	48000	0	0
228	1	17	4	21	9	5	63	4	48	2	29000	3	70	1	3	0	0	0	1	1	55	4	5	2	4	8	3	5	1	0	0	3	17	4	3	1	2	14	2	17	3000	17	10000	0	0	10000	42000	0	0
240	1	14	3	17	6	3	54	3	48	2	30000	3	50	1	2	0	0	0	1	1	56	4	2	2	5	10	3	7	1	1	2	2	14	3	4	3	1	20	2	13	2000	13	10000	0	0	10000	42000	0	0
442	2	8	2	15	6	3	42	3	48	2	16000	2	80	1	3	0	0	1	1	1	51	4	4	2	5	9	3	6	1	0	0	3	10	2	4	4	0	16	2	16	3000	16	16000	0	0	16000	40000	0	0
415	2	7	2	11	4	2	20	1	48	2	19000	2	80	1	3	0	0	1	1	1	44	3	4	2	5	9	3	6	1	0	0	3	10	2	6	5	1	4	2	8	1800	8	16000	0	0	16000	40000	0	0
263	1	17	4	23	9	5	81	4	48	2	50000	4	70	1	3	0	0	0	1	1	59	4	3	2	6	9	3	6	1	0	0	3	17	4	4	2	2	40	2	16	3000	16	18000	0	0	18000	48000	0	0
203	1	12	3	24	10	5	80	4	48	2	25000	3	60	1	2	0	0	0	1	1	41	3	10	3	5	8	2	6	1	0	0	2	12	3	5	5	0	9	2	10	3000	10	20000	0	0	20000	50000	0	0
382	2	7	2	22	9	5	72	4	48	2	33000	4	80	1	3	0	0	1	1	1	43	3	4	2	5	9	3	6	1	0	0	3	12	3	4	4	0	10	2	15	3000	15	18000	0	0	18000	40000	0	0
215	1	17	4	23	10	5	70	4	48	2	9000	1	70	1	2	0	0	0	1	1	55	4	4	2	3	9	4	5	1	1	4	2	5	1	4	2	2	14	2	11	2000	11	9000	0	0	9000	44000	0	14000
313	2	12	3	12	6	3	30	2	48	2	32000	4	60	1	3	0	0	0	1	1	44	3	3	2	6	9	3	6	1	1	1	3	14	3	4	3	1	14	2	14	2800	14	16000	0	0	16000	43000	0	0
414	2	8	2	15	6	3	40	2	48	2	24000	3	70	1	3	0	0	1	1	1	50	3	4	2	6	9	2	7	1	0	0	3	10	2	4	4	0	16	2	10	3000	10	18000	0	0	18000	48000	0	0
390	2	7	2	11	4	2	25	2	48	2	11000	2	80	1	3	0	0	1	1	1	52	4	2	2	4	8	3	5	1	0	0	3	17	4	5	5	0	10	2	9	3000	9	11000	0	0	11000	30000	0	0
430	2	9	2	16	6	3	48	3	48	2	24000	3	80	1	3	0	0	1	1	1	54	4	5	2	6	11	4	7	1	0	0	3	10	2	4	3	1	4	2	11	1800	11	18000	0	0	18000	44000	0	0
446	2	8	2	15	6	3	42	3	48	2	18000	2	60	1	3	0	0	1	1	1	49	3	4	2	5	10	4	6	1	1	2	3	8	2	4	4	0	5	2	11	2000	11	10000	0	0	10000	40000	0	0
406	2	8	2	16	6	3	48	3	48	2	16000	2	80	1	3	0	0	1	1	1	44	3	2	2	4	7	2	5	1	0	0	3	8	2	4	3	1	14	2	8	3000	8	12000	0	0	12000	40000	0	0
401	2	10	2	16	6	3	48	3	48	2	16000	2	80	1	3	0	0	1	1	1	48	3	6	3	4	7	2	5	1	0	0	3	12	3	6	6	0	4	2	8	3000	8	16000	0	0	16000	40000	0	0
345	2	8	2	14	6	3	40	2	48	2	16000	2	80	1	2	0	0	0	1	1	40	2	1	2	6	9	3	6	1	0	0	2	12	3	6	3	3	10	2	13	3000	13	10000	0	0	10000	40000	0	0
439	2	10	2	16	6	3	48	3	48	2	24000	3	60	1	3	0	0	1	1	1	52	4	4	2	6	10	3	7	1	0	0	3	10	2	4	2	1	12	2	13	2500	13	16000	0	0	16000	48000	0	0
257	1	17	4	17	6	3	54	3	48	2	13000	2	90	1	2	0	0	0	1	1	60	4	4	2	0	7	6	1	1	0	0	2	17	4	4	2	2	4	2	13	3000	13	10000	0	0	10000	24000	0	0
328	2	7	2	14	6	3	30	2	48	2	24000	3	80	1	3	0	0	0	2	0	29	1	10	3	0	7	3	4	1	0	0	3	7	2	4	3	1	16	2	12	3000	12	10000	0	0	10000	40000	0	0
359	2	7	2	14	6	3	30	2	48	2	19000	2	80	1	3	0	0	0	1	1	54	4	3	2	5	9	3	6	1	0	0	3	8	2	4	3	1	4	2	12	3000	12	20000	0	0	20000	40000	0	0
411	2	9	2	16	6	3	48	3	48	2	16000	2	80	1	2	0	0	1	1	1	43	3	4	2	5	9	3	6	1	0	0	2	10	2	4	2	2	6	2	16	3000	16	10000	0	0	10000	48000	0	0
311	2	10	2	16	6	3	48	3	48	2	30000	3	70	1	3	0	0	0	1	1	49	3	4	2	5	10	3	7	1	1	1	3	17	4	5	4	1	10	2	6	1800	6	10000	0	0	10000	40000	0	0
217	1	17	4	16	6	3	48	3	48	2	24000	3	90	1	3	0	0	0	1	1	43	3	4	2	3	8	4	4	1	0	0	3	17	4	4	4	0	12	2	16	2800	16	21000	0	10000	16000	46000	0	16000
205	1	14	3	12	4	2	28	2	48	2	13000	2	80	1	2	0	0	0	1	1	50	3	6	3	5	11	4	7	1	0	0	2	14	3	3	3	0	40	2	8	1800	8	20000	0	0	20000	43000	0	0
443	2	8	2	12	4	2	32	2	48	2	24000	3	80	1	3	0	0	1	1	1	51	4	4	2	6	11	4	7	1	0	0	3	8	2	4	3	1	15	2	13	2000	13	16000	0	0	16000	50000	0	0
427	2	8	2	16	6	3	48	3	48	2	24000	3	80	1	3	0	0	1	1	1	49	3	6	3	5	10	3	7	1	1	2	3	8	2	6	5	1	6	2	10	2500	10	16000	0	0	16000	44000	0	0
213	1	3	1	16	6	3	48	3	48	2	43000	4	80	1	2	0	0	0	2	0	26	1	8	3	0	6	3	3	1	0	0	2	3	1	3	1	2	42	2	8	3000	8	10000	0	0	10000	32000	0	0
445	2	7	2	14	6	3	32	2	48	2	16000	2	80	1	2	0	0	1	1	1	53	4	4	2	2	7	4	3	1	1	2	3	4	1	3	3	0	16	2	10	2000	10	10000	0	0	10000	42000	0	0
208	1	17	4	24	10	5	80	4	48	2	32000	4	70	1	3	0	0	0	1	1	51	4	3	2	2	8	4	4	1	0	0	3	17	4	4	4	0	3	2	9	2800	8	13000	0	0	13000	40000	0	0
326	2	8	2	14	6	3	40	2	48	2	16000	2	80	1	3	0	0	0	1	1	48	3	4	2	3	9	3	6	1	0	0	3	10	2	5	4	1	18	2	9	2800	9	16000	0	0	16000	40000	0	0
306	2	9	2	13	5	3	40	2	48	2	24000	3	60	1	3	0	0	0	1	1	50	3	3	2	5	9	4	5	1	0	0	3	14	3	4	3	1	14	2	17	2500	17	21000	0	0	42000	50000	0	0
396	2	8	2	11	4	2	20	1	48	2	31000	4	80	1	3	0	0	1	1	1	40	2	3	2	6	9	2	7	1	0	0	3	12	3	6	6	0	4	2	8	3000	8	21000	0	0	30000	50000	0	0
308	2	8	2	12	4	2	32	2	48	2	24000	3	90	1	3	0	0	0	1	1	50	3	3	2	4	8	4	4	1	1	1	3	12	3	4	3	1	10	2	17	3000	17	20000	0	0	20000	44000	0	0
378	2	8	2	16	6	3	48	3	48	2	20000	2	80	1	3	0	0	1	1	1	50	3	3	2	2	10	5	5	1	0	0	3	12	3	4	4	0	10	2	10	2000	10	13000	0	0	13000	40000	0	0
426	2	8	2	13	4	2	38	2	48	2	19000	2	80	1	3	0	0	1	1	1	49	3	4	2	6	12	4	8	1	1	1	3	9	2	5	5	0	6	2	10	2000	10	18000	0	0	18000	50000	0	0
271	1	17	4	12	4	2	30	2	48	2	13000	2	80	1	2	0	0	0	1	1	63	5	2	2	0	8	5	3	1	1	4	3	17	4	4	2	2	3	2	12	3000	12	14000	0	0	14000	36000	0	0
379	2	10	2	16	6	3	48	3	48	2	30000	3	70	1	3	0	0	1	1	1	49	3	3	2	5	10	4	6	1	0	0	3	10	2	5	5	0	4	2	10	3000	10	10000	0	0	10000	34000	0	0
397	2	12	3	23	9	5	81	4	48	2	58000	4	90	1	3	0	0	1	1	1	50	3	1	2	4	8	2	6	1	1	2	2	12	3	7	7	0	4	2	7	3000	7	10000	0	0	10000	50000	0	0
447	2	8	2	15	6	3	42	3	48	2	18000	2	80	1	3	0	0	1	1	1	51	4	6	3	4	10	4	6	1	1	3	3	8	2	4	4	0	14	2	9	1800	9	10000	0	0	10000	48000	0	0
231	1	15	3	12	4	2	28	2	48	2	14000	2	40	1	2	0	0	0	5	0	64	5	4	2	0	7	5	2	1	0	0	2	12	3	4	4	0	4	2	13	2000	13	10000	0	0	10000	42000	0	0
160	1	2	1	8	2	1	14	1	48	2	20000	2	100	0	3	0	0	0	1	1	44	3	10	3	2	8	4	4	1	1	10	3	17	4	5	3	2	40	2	6	2000	6	20000	0	0	20000	40000	0	0
262	1	17	4	21	8	4	72	4	48	2	33000	4	90	1	3	0	0	0	1	1	59	4	4	2	6	8	2	6	1	0	0	3	17	4	4	3	1	42	2	9	3000	9	10000	0	0	10000	38000	0	0
314	2	11	3	16	7	4	42	3	48	2	18000	2	90	1	3	0	0	0	1	1	50	3	4	2	2	8	4	4	1	1	2	3	14	3	4	3	1	14	2	10	3000	10	10000	0	0	10000	40000	0	0
420	2	8	2	16	6	3	48	3	48	2	19000	2	80	1	3	0	0	1	1	1	49	3	10	3	4	11	6	5	1	1	2	3	8	2	3	2	1	4	2	11	2000	11	16000	0	0	16000	44000	0	0
161	1	8	2	13	5	3	35	2	48	2	15000	2	100	0	3	0	0	0	1	1	57	4	2	2	0	6	4	2	1	1	5	3	8	2	5	3	2	40	2	13	4000	13	21000	0	0	30000	45000	0	0
204	1	12	3	12	4	2	28	2	48	2	28000	3	60	1	3	0	0	0	1	1	59	4	10	3	4	8	3	5	1	0	0	3	12	3	5	4	1	40	2	8	2000	8	10000	0	0	10000	50000	0	0
405	2	9	2	12	4	2	30	2	48	2	24000	3	90	1	3	0	0	1	1	1	50	3	1	2	2	7	3	4	1	0	0	3	12	3	6	5	1	4	2	8	3000	8	16000	0	0	16000	50000	0	0
206	1	17	4	36	16	5	128	4	48	2	53000	4	60	1	3	0	0	0	1	1	52	4	10	3	0	6	4	2	1	1	4	3	17	4	6	3	3	14	2	8	3500	8	18000	0	0	18000	50000	0	0
450	2	10	2	19	8	4	52	3	48	2	33000	4	80	1	2	0	0	1	1	1	44	3	2	2	5	10	4	6	1	1	2	2	10	2	5	5	0	16	2	9	3000	9	8000	0	0	8000	50000	0	0
374	2	10	2	24	10	5	80	4	48	2	36000	4	80	1	3	0	0	0	1	1	50	3	4	2	6	9	3	6	1	0	0	3	12	3	3	2	1	4	2	19	3000	19	20000	0	0	20000	40000	0	0
[truncated: 96 more columns]
